# Supplementary material for: Diaqua­bis­{3-[4-(1H-imidazol-1-yl)phenyl]-5-(pyridin-2-yl-κN)-1H-1,2,4-triazol-1-ido-κN 1}zinc
Source: Acta Crystallogr Sect E Struct Rep Online. 2012 Aug 23;68(Pt 9):m1182–3. doi: 10.1107/S1600536812035428 (PMC3435604; doi:10.1107/S1600536812035428)
Supplement: Supplementary file 1 [file e-68-m1182-sup1.cif]

##############################################################################
#                                                                            #
# This CIF contains the data in a paper accepted for publication in          #
# Acta Crystallographica Section E. It conforms to the requirements of       #
# Notes for Authors for Acta Crystallographica Section E, and has been       #
# peer reviewed under the auspices of the IUCr Commission on Journals.       #
#                                                                            #
# Full details of the Crystallographic Information File format               #
# are given in the paper "The Crystallographic Information File (CIF):       #
# a New Standard Archive File for Crystallography" by S. R. Hall, F. H.      #
# Allen and I. D. Brown [Acta Cryst. (1991), A47, 655-685].                  #
#                                                                            #
# The current version of the core CIF dictionary is obtainable from          #
# ftp://ftp.iucr.org/pub/cif_core.dic.                                       #
#                                                                            #
# Software is freely available for graphical display of the structure(s)     #
# in this CIF. For information consult the CIF software page                 #
# http://www.iucr.org/resources/cif/software.                                #
#                                                                            #
# This file may be used for bona fide research purposes within the           #
# scientific community so long as proper attribution is given to the journal # 
# article from which it was obtained.                                        #
#                                                                            #
##############################################################################
data_I
_audit_creation_method     SHELXL-97
_chemical_name_systematic
;
Diaquabis{3-[4-(1<i>H</i>-imidazol-1-yl)phenyl]-5-(pyridin-2-yl-
\k<i>N</i>)-1<i>H</i>-1,2,4-triazol-1-ido-\k<i>N</i>^1^}zinc
;
_chemical_name_common     ?
_chemical_formula_moiety     'C32 H26 N12 O2 Zn'
_chemical_formula_sum     'C32 H26 N12 O2 Zn'
_chemical_formula_iupac     '[Zn (C16 H11 N6)2 (H2 O1)2]'
_chemical_formula_weight     676.04
_chemical_melting_point     ?
_symmetry_cell_setting     monoclinic
_symmetry_space_group_name_H-M     'P 21/c'
_symmetry_space_group_name_Hall     '-P 2ybc'
loop_
    _symmetry_equiv_pos_as_xyz
    'x, y, z'
    '-x, y+1/2, -z+1/2'
    '-x, -y, -z'
    'x, -y-1/2, z-1/2'
_cell_length_a     12.6481(9)
_cell_length_b     11.6659(6)
_cell_length_c     10.4922(7)
_cell_angle_alpha     90.00
_cell_angle_beta     105.891(7)
_cell_angle_gamma     90.00
_cell_volume     1488.98(16)
_cell_formula_units_Z     2
_cell_measurement_reflns_used     1141
_cell_measurement_theta_min     2.4140
_cell_measurement_theta_max     28.3120
_cell_measurement_temperature     293(2)
_exptl_crystal_description     block
_exptl_crystal_colour     colourless
_exptl_crystal_size_max     0.03
_exptl_crystal_size_mid     0.03
_exptl_crystal_size_min     0.02
_exptl_crystal_density_diffrn     1.512
_exptl_crystal_density_meas     ?
_exptl_crystal_density_method     'not measured'
_exptl_crystal_F_000     700
_exptl_absorpt_coefficient_mu     0.879
_exptl_absorpt_correction_type     multi-scan
_exptl_absorpt_process_details     '(SADABS; Sheldrick, 1996)'
_exptl_absorpt_correction_T_min     0.9741
_exptl_absorpt_correction_T_max     0.9826
_exptl_special_details
;
;
_diffrn_ambient_temperature     293(2)
_diffrn_radiation_type     MoK\a
_diffrn_radiation_wavelength     0.71073
_diffrn_radiation_source     'fine-focus sealed tube'
_diffrn_radiation_monochromator     graphite
_diffrn_measurement_device_type     'Bruker SMART'
_diffrn_measurement_method     '\f and \w scans'
_diffrn_detector_area_resol_mean     ?
_diffrn_reflns_number     4938
_diffrn_reflns_av_R_equivalents     0.0476
_diffrn_reflns_av_sigmaI/netI     0.0782
_diffrn_reflns_theta_min     2.42
_diffrn_reflns_theta_max     25.00
_diffrn_reflns_theta_full     25.00
_diffrn_measured_fraction_theta_max     1.000
_diffrn_measured_fraction_theta_full     1.000
_diffrn_reflns_limit_h_min     -15
_diffrn_reflns_limit_h_max     8
_diffrn_reflns_limit_k_min     -12
_diffrn_reflns_limit_k_max     13
_diffrn_reflns_limit_l_min     -8
_diffrn_reflns_limit_l_max     12
_diffrn_standards_number     ?
_diffrn_standards_interval_count     ?
_diffrn_standards_interval_time     ?
_diffrn_standards_decay_%     ?
_refine_special_details
;
 Refinement of F^2^ against ALL reflections.  The weighted R-factor wR and
 goodness of fit S are based on F^2^, conventional R-factors R are based
 on F, with F set to zero for negative F^2^. The threshold expression of
 F^2^ > 2sigma(F^2^) is used only for calculating R-factors(gt) etc. and is
 not relevant to the choice of reflections for refinement.  R-factors based
 on F^2^ are statistically about twice as large as those based on F, and R-
 factors based on ALL data will be even larger.
;
_reflns_number_total     2626
_reflns_number_gt     1724
_reflns_threshold_expression     I>2\s(I)
_refine_ls_structure_factor_coef     Fsqd
_refine_ls_matrix_type     full
_refine_ls_R_factor_all     0.0887
_refine_ls_R_factor_gt     0.0490
_refine_ls_wR_factor_gt     0.0907
_refine_ls_wR_factor_ref     0.1087
_refine_ls_goodness_of_fit_ref     1.018
_refine_ls_restrained_S_all     1.018
_refine_ls_number_reflns     2626
_refine_ls_number_parameters     214
_refine_ls_hydrogen_treatment     constr
_refine_ls_weighting_scheme     calc
_refine_ls_weighting_details
                 'calc w=1/[\s^2^(Fo^2^)+(0.0332P)^2^] where P=(Fo^2^+2Fc^2^)/3'
_atom_sites_solution_hydrogens     geom
_atom_sites_solution_primary     direct
_atom_sites_solution_secondary     difmap
_refine_diff_density_max     0.234
_refine_diff_density_min     -0.291
_refine_ls_extinction_method     none
_refine_ls_extinction_coef     ?
loop_
    _atom_type_symbol
    _atom_type_description
    _atom_type_scat_dispersion_real
    _atom_type_scat_dispersion_imag
    _atom_type_scat_source
    'C' 'C' 0.0033 0.0016
                         'International Tables Vol C Tables 4.2.6.8 and 6.1.1.4'
    'H' 'H' 0.0000 0.0000
                         'International Tables Vol C Tables 4.2.6.8 and 6.1.1.4'
    'N' 'N' 0.0061 0.0033
                         'International Tables Vol C Tables 4.2.6.8 and 6.1.1.4'
    'O' 'O' 0.0106 0.0060
                         'International Tables Vol C Tables 4.2.6.8 and 6.1.1.4'
    'Zn' 'Zn' 0.2839 1.4301
                         'International Tables Vol C Tables 4.2.6.8 and 6.1.1.4'
_computing_data_collection     'SMART (Bruker, 1997)'
_computing_cell_refinement     'SAINT (Bruker, 1997)'
_computing_data_reduction     'SAINT (Bruker, 1997)'
_computing_structure_solution     'SHELXS97 (Sheldrick, 2008)'
_computing_structure_refinement     'SHELXL97 (Sheldrick, 2008)'
_computing_molecular_graphics     'DIAMOND (Brandenburg, 2005)'
_computing_publication_material     'SHELXTL (Sheldrick, 2008)'
loop_
    _atom_site_type_symbol
    _atom_site_label
    _atom_site_fract_x
    _atom_site_fract_y
    _atom_site_fract_z
    _atom_site_U_iso_or_equiv
    _atom_site_adp_type
    _atom_site_calc_flag
    _atom_site_refinement_flags
    _atom_site_occupancy
    _atom_site_symmetry_multiplicity
    _atom_site_disorder_assembly
    _atom_site_disorder_group
    Zn Zn1 0.5000 0.0000 0.5000 0.0451(2) Uani d S 1 2 . .
    N N1 0.4454(2) 0.1728(2) 0.4816(3) 0.0390(8) Uani d . 1 1 . .
    N N2 0.6022(2) 0.0728(2) 0.6718(3) 0.0391(8) Uani d . 1 1 . .
    N N3 0.6852(2) 0.0414(3) 0.7797(3) 0.0441(8) Uani d . 1 1 . .
    N N4 0.6357(2) 0.2248(2) 0.8079(3) 0.0385(8) Uani d . 1 1 . .
    N N5 1.0281(2) 0.1265(3) 1.3567(3) 0.0553(9) Uani d . 1 1 . .
    N N6 1.1782(3) 0.0806(3) 1.5144(4) 0.0726(12) Uani d . 1 1 . .
    O O1 0.62155(17) 0.04131(19) 0.3861(3) 0.0481(7) Uani d . 1 1 . .
    H H1B 0.6317 0.1134 0.3870 0.058 Uiso d R 1 1 . .
    H H1 0.6799 0.0087 0.4200 0.072 Uiso d R 1 1 . .
    C C1 0.3757(3) 0.2195(3) 0.3764(4) 0.0469(10) Uani d . 1 1 . .
    H H1A 0.3432 0.1729 0.3045 0.056 Uiso calc R 1 1 . .
    C C2 0.3496(3) 0.3348(3) 0.3698(4) 0.0516(11) Uani d . 1 1 . .
    H H2 0.3024 0.3661 0.2938 0.062 Uiso calc R 1 1 . .
    C C3 0.3952(3) 0.4012(3) 0.4776(4) 0.0545(11) Uani d . 1 1 . .
    H H3 0.3769 0.4784 0.4767 0.065 Uiso calc R 1 1 . .
    C C4 0.4682(3) 0.3549(3) 0.5884(4) 0.0474(10) Uani d . 1 1 . .
    H H4 0.4994 0.4000 0.6623 0.057 Uiso calc R 1 1 . .
    C C5 0.4938(2) 0.2399(3) 0.5865(4) 0.0344(8) Uani d . 1 1 . .
    C C6 0.5757(3) 0.1811(3) 0.6919(4) 0.0347(8) Uani d . 1 1 . .
    C C7 0.7019(3) 0.1340(3) 0.8583(4) 0.0378(9) Uani d . 1 1 . .
    C C8 0.7859(3) 0.1342(3) 0.9879(4) 0.0393(9) Uani d . 1 1 . .
    C C9 0.7952(3) 0.2227(3) 1.0774(4) 0.0468(10) Uani d . 1 1 . .
    H H9 0.7472 0.2846 1.0566 0.056 Uiso calc R 1 1 . .
    C C10 0.8756(3) 0.2204(3) 1.1987(4) 0.0510(11) Uani d . 1 1 . .
    H H10 0.8815 0.2811 1.2578 0.061 Uiso calc R 1 1 . .
    C C11 0.9465(3) 0.1283(3) 1.2313(4) 0.0464(10) Uani d . 1 1 . .
    C C12 0.9361(3) 0.0383(4) 1.1451(5) 0.0595(12) Uani d . 1 1 . .
    H H12 0.9823 -0.0249 1.1676 0.071 Uiso calc R 1 1 . .
    C C13 0.8562(3) 0.0414(3) 1.0237(4) 0.0559(11) Uani d . 1 1 . .
    H H13 0.8500 -0.0199 0.9655 0.067 Uiso calc R 1 1 . .
    C C14 1.0221(4) 0.1771(6) 1.4698(5) 0.113(2) Uani d . 1 1 . .
    H H14 0.9652 0.2232 1.4806 0.136 Uiso calc R 1 1 . .
    C C15 1.1136(4) 0.1485(5) 1.5641(5) 0.114(2) Uani d . 1 1 . .
    H H15 1.1299 0.1725 1.6519 0.137 Uiso calc R 1 1 . .
    C C16 1.1249(3) 0.0693(4) 1.3884(5) 0.0675(13) Uani d . 1 1 . .
    H H16 1.1507 0.0269 1.3280 0.081 Uiso calc R 1 1 . .
loop_
    _atom_site_aniso_label
    _atom_site_aniso_U_11
    _atom_site_aniso_U_22
    _atom_site_aniso_U_33
    _atom_site_aniso_U_12
    _atom_site_aniso_U_13
    _atom_site_aniso_U_23
    Zn1 0.0514(4) 0.0329(3) 0.0373(4) 0.0044(3) -0.0112(3) -0.0042(4)
    N1 0.0353(16) 0.0368(18) 0.037(2) 0.0012(14) -0.0030(14) 0.0003(16)
    N2 0.0400(17) 0.0332(17) 0.0352(19) 0.0010(13) -0.0049(14) -0.0039(15)
    N3 0.0469(18) 0.0380(18) 0.036(2) 0.0023(14) -0.0069(15) -0.0009(17)
    N4 0.0367(16) 0.0354(17) 0.0371(19) 0.0015(13) -0.0005(14) -0.0029(16)
    N5 0.0367(18) 0.082(2) 0.040(2) 0.0157(17) -0.0026(15) -0.002(2)
    N6 0.049(2) 0.097(3) 0.056(3) 0.018(2) -0.0124(19) 0.001(3)
    O1 0.0452(14) 0.0400(14) 0.0496(18) 0.0068(11) -0.0032(12) 0.0066(14)
    C1 0.048(2) 0.048(3) 0.033(2) 0.0015(18) -0.0066(18) -0.001(2)
    C2 0.052(2) 0.045(2) 0.045(3) 0.0087(19) -0.008(2) 0.005(2)
    C3 0.059(3) 0.038(2) 0.056(3) 0.0133(19) -0.002(2) 0.000(2)
    C4 0.052(2) 0.037(2) 0.043(3) 0.0054(18) -0.0035(19) -0.008(2)
    C5 0.0328(19) 0.034(2) 0.033(2) 0.0002(15) 0.0020(16) 0.0004(19)
    C6 0.038(2) 0.033(2) 0.032(2) -0.0027(16) 0.0065(16) -0.0031(18)
    C7 0.035(2) 0.040(2) 0.034(2) -0.0052(16) 0.0028(16) -0.001(2)
    C8 0.034(2) 0.042(2) 0.036(2) 0.0027(16) 0.0006(17) 0.002(2)
    C9 0.044(2) 0.050(2) 0.041(3) 0.0092(18) 0.0016(18) -0.003(2)
    C10 0.047(2) 0.060(3) 0.039(2) 0.008(2) -0.0003(19) -0.015(2)
    C11 0.040(2) 0.057(3) 0.035(2) 0.0064(19) -0.0021(17) 0.001(2)
    C12 0.053(3) 0.057(3) 0.055(3) 0.020(2) -0.007(2) -0.003(3)
    C13 0.056(2) 0.050(2) 0.051(3) 0.009(2) -0.003(2) -0.010(2)
    C14 0.078(4) 0.202(7) 0.045(3) 0.071(4) -0.008(3) -0.024(4)
    C15 0.074(4) 0.209(7) 0.041(3) 0.057(4) -0.015(3) -0.018(4)
    C16 0.054(3) 0.075(3) 0.059(3) 0.017(2) -0.009(2) -0.005(3)
_geom_special_details
;
 All esds (except the esd in the dihedral angle between two l.s. planes)
 are estimated using the full covariance matrix.  The cell esds are taken
 into account individually in the estimation of esds in distances, angles
 and torsion angles; correlations between esds in cell parameters are only
 used when they are defined by crystal symmetry.  An approximate (isotropic)
 treatment of cell esds is used for estimating esds involving l.s. planes.
;
loop_
    _geom_bond_atom_site_label_1
    _geom_bond_atom_site_label_2
    _geom_bond_site_symmetry_2
    _geom_bond_distance
    _geom_bond_publ_flag
    Zn1 N2 3_656 2.090(3) ?
    Zn1 N2 . 2.090(3) ?
    Zn1 N1 . 2.123(3) ?
    Zn1 N1 3_656 2.123(3) ?
    Zn1 O1 3_656 2.243(2) ?
    Zn1 O1 . 2.243(2) ?
    N1 C1 . 1.326(4) ?
    N1 C5 . 1.353(4) ?
    N2 C6 . 1.339(4) ?
    N2 N3 . 1.366(4) ?
    N3 C7 . 1.340(4) ?
    N4 C6 . 1.346(4) ?
    N4 C7 . 1.365(4) ?
    N5 C14 . 1.345(6) ?
    N5 C16 . 1.353(5) ?
    N5 C11 . 1.433(5) ?
    N6 C16 . 1.316(6) ?
    N6 C15 . 1.343(6) ?
    O1 H1B . 0.8500 ?
    O1 H1 . 0.8199 ?
    C1 C2 . 1.382(5) ?
    C1 H1A . 0.9300 ?
    C2 C3 . 1.362(5) ?
    C2 H2 . 0.9300 ?
    C3 C4 . 1.381(5) ?
    C3 H3 . 0.9300 ?
    C4 C5 . 1.381(4) ?
    C4 H4 . 0.9300 ?
    C5 C6 . 1.463(5) ?
    C7 C8 . 1.479(5) ?
    C8 C9 . 1.378(5) ?
    C8 C13 . 1.385(5) ?
    C9 C10 . 1.396(5) ?
    C9 H9 . 0.9300 ?
    C10 C11 . 1.381(5) ?
    C10 H10 . 0.9300 ?
    C11 C12 . 1.368(5) ?
    C12 C13 . 1.393(5) ?
    C12 H12 . 0.9300 ?
    C13 H13 . 0.9300 ?
    C14 C15 . 1.342(6) ?
    C14 H14 . 0.9300 ?
    C15 H15 . 0.9300 ?
    C16 H16 . 0.9300 ?
loop_
    _geom_angle_atom_site_label_1
    _geom_angle_atom_site_label_2
    _geom_angle_atom_site_label_3
    _geom_angle_site_symmetry_1
    _geom_angle_site_symmetry_3
    _geom_angle
    _geom_angle_publ_flag
    N2 Zn1 N2 3_656 . 180.0 ?
    N2 Zn1 N1 3_656 . 101.45(11) ?
    N2 Zn1 N1 . . 78.55(11) ?
    N2 Zn1 N1 3_656 3_656 78.55(11) ?
    N2 Zn1 N1 . 3_656 101.45(11) ?
    N1 Zn1 N1 . 3_656 180.0 ?
    N2 Zn1 O1 3_656 3_656 91.13(10) ?
    N2 Zn1 O1 . 3_656 88.87(10) ?
    N1 Zn1 O1 . 3_656 89.95(10) ?
    N1 Zn1 O1 3_656 3_656 90.05(10) ?
    N2 Zn1 O1 3_656 . 88.87(10) ?
    N2 Zn1 O1 . . 91.13(10) ?
    N1 Zn1 O1 . . 90.05(10) ?
    N1 Zn1 O1 3_656 . 89.95(10) ?
    O1 Zn1 O1 3_656 . 180.0 ?
    C1 N1 C5 . . 119.3(3) ?
    C1 N1 Zn1 . . 126.3(3) ?
    C5 N1 Zn1 . . 114.3(2) ?
    C6 N2 N3 . . 107.0(3) ?
    C6 N2 Zn1 . . 113.4(2) ?
    N3 N2 Zn1 . . 139.4(2) ?
    C7 N3 N2 . . 104.4(3) ?
    C6 N4 C7 . . 101.0(3) ?
    C14 N5 C16 . . 105.4(4) ?
    C14 N5 C11 . . 127.1(3) ?
    C16 N5 C11 . . 127.4(4) ?
    C16 N6 C15 . . 104.5(4) ?
    Zn1 O1 H1B . . 109.3 ?
    Zn1 O1 H1 . . 109.7 ?
    H1B O1 H1 . . 109.8 ?
    N1 C1 C2 . . 122.5(4) ?
    N1 C1 H1A . . 118.8 ?
    C2 C1 H1A . . 118.8 ?
    C3 C2 C1 . . 118.1(4) ?
    C3 C2 H2 . . 121.0 ?
    C1 C2 H2 . . 121.0 ?
    C2 C3 C4 . . 120.7(3) ?
    C2 C3 H3 . . 119.7 ?
    C4 C3 H3 . . 119.7 ?
    C3 C4 C5 . . 118.2(4) ?
    C3 C4 H4 . . 120.9 ?
    C5 C4 H4 . . 120.9 ?
    N1 C5 C4 . . 121.2(3) ?
    N1 C5 C6 . . 114.4(3) ?
    C4 C5 C6 . . 124.4(3) ?
    N2 C6 N4 . . 113.4(3) ?
    N2 C6 C5 . . 118.7(3) ?
    N4 C6 C5 . . 127.8(3) ?
    N3 C7 N4 . . 114.3(3) ?
    N3 C7 C8 . . 121.3(3) ?
    N4 C7 C8 . . 124.5(3) ?
    C9 C8 C13 . . 118.2(3) ?
    C9 C8 C7 . . 122.2(3) ?
    C13 C8 C7 . . 119.6(4) ?
    C8 C9 C10 . . 120.8(3) ?
    C8 C9 H9 . . 119.6 ?
    C10 C9 H9 . . 119.6 ?
    C11 C10 C9 . . 120.1(4) ?
    C11 C10 H10 . . 119.9 ?
    C9 C10 H10 . . 119.9 ?
    C12 C11 C10 . . 119.7(4) ?
    C12 C11 N5 . . 120.7(3) ?
    C10 C11 N5 . . 119.6(4) ?
    C11 C12 C13 . . 119.9(4) ?
    C11 C12 H12 . . 120.0 ?
    C13 C12 H12 . . 120.0 ?
    C8 C13 C12 . . 121.3(4) ?
    C8 C13 H13 . . 119.4 ?
    C12 C13 H13 . . 119.4 ?
    C15 C14 N5 . . 107.2(4) ?
    C15 C14 H14 . . 126.4 ?
    N5 C14 H14 . . 126.4 ?
    C14 C15 N6 . . 110.7(5) ?
    C14 C15 H15 . . 124.6 ?
    N6 C15 H15 . . 124.6 ?
    N6 C16 N5 . . 112.2(4) ?
    N6 C16 H16 . . 123.9 ?
    N5 C16 H16 . . 123.9 ?
loop_
    _geom_hbond_atom_site_label_D
    _geom_hbond_atom_site_label_H
    _geom_hbond_atom_site_label_A
    _geom_hbond_site_symmetry_A
    _geom_hbond_distance_DH
    _geom_hbond_distance_HA
    _geom_hbond_distance_DA
    _geom_hbond_angle_DHA
    O1 H1 N6 3_757 0.82 2.03 2.842(4) 174.1
    O1 H1B N4 4_565 0.85 2.07 2.868(4) 156.7
data_global
_journal_date_recd_electronic     2012-06-22
_journal_date_accepted     2012-08-10
_journal_name_full     'Acta Crystallographica, Section E'
_journal_year     2012
_journal_volume     68
_journal_issue      9
_journal_page_first     m1182
_journal_page_last     m1183
_journal_paper_category     QM
_journal_paper_doi     10.1107/S1600536812035428
_journal_coeditor_code     BR2206
_publ_contact_author_name     'Cui-Juan Wang'
_publ_contact_author_address
;
Department of Chemistry and Chemical Engineering
College of Life Science and Bioengineering
SouthWest JiaoTong University
Chengdu
Sichuan 610031
People's Republic of China
;
_publ_contact_author_email     'ejuan6046@sina.com'
_publ_section_title
;\
Diaquabis{3-[4-(1<i>H</i>-imidazol-1-yl)phenyl]-5-(pyridin-2-yl-\k<i>N</i>)-\
1<i>H</i>-1,2,4-triazol-1-ido-\k<i>N</i>^1^}zinc
;
loop_
    _publ_author_name
    _publ_author_footnote
    _publ_author_address
    'You-Song Wang' .
;
Department of Chemistry and Chemical Engineering
College of Life Science and Bioengineering
SouthWest JiaoTong University
Chengdu
Sichuan 610031
People's Republic of China
;
    'Guang-Mei Qiu' .
;
Department of Chemistry and Chemical Engineering
College of Life Science and Bioengineering
SouthWest JiaoTong University
Chengdu
Sichuan 610031
People's Republic of China
;
    'Cui-Juan Wang' .
;
Department of Chemistry and Chemical Engineering
College of Life Science and Bioengineering
SouthWest JiaoTong University
Chengdu
Sichuan 610031
People's Republic of China
;
