# Supplementary material for: Diaqua­bis­{3-[4-(1H-imidazol-1-yl)phenyl]-5-(pyridin-2-yl-κN)-1H-1,2,4-triazol-1-ido-κN 1}zinc
Source: Acta Crystallogr Sect E Struct Rep Online. 2012 Aug 23;68(Pt 9):m1182–3. doi: 10.1107/S1600536812035428 (PMC3435604; doi:10.1107/S1600536812035428)
Supplement: Supplementary file 2 [file e-68-m1182-Isup2.hkl]

# 
# h,k,l, Fc-squared, Fo-squared, sigma(Fo-squared) and status flag 
# 
data_I
_shelx_title ' liu20120518a in P2(1)/c' 
_shelx_refln_list_code          4 
_shelx_F_calc_maximum      208.86 
_exptl_crystal_F_000       700.00 
_reflns_d_resolution_high  0.8409 
 
loop_ 
 _symmetry_equiv_pos_as_xyz 
 'x, y, z' 
 '-x, y+1/2, -z+1/2' 
 '-x, -y, -z' 
 'x, -y-1/2, z-1/2' 
 
_cell_length_a    12.6481 
_cell_length_b    11.6659 
_cell_length_c    10.4922 
_cell_angle_alpha  90.000 
_cell_angle_beta  105.891 
_cell_angle_gamma  90.000 
 
_shelx_F_squared_multiplier     1.000 
 
loop_ 
 _refln_index_h 
 _refln_index_k 
 _refln_index_l 
 _refln_F_squared_calc 
 _refln_F_squared_meas 
 _refln_F_squared_sigma 
 _refln_observed_status 
   2   0   0    13392.06    13146.11    217.41 o 
   3   0   0      585.05      625.25     34.65 o 
   4   0   0     1800.33     1954.37     72.46 o 
   5   0   0       13.55        1.30     11.36 o 
   6   0   0     3511.88     3513.33    121.69 o 
   7   0   0     1739.90     1772.62     88.88 o 
   8   0   0     1551.40     1512.18     87.88 o 
   9   0   0      942.98      881.51     70.65 o 
  10   0   0      616.62      553.41     59.86 o 
  11   0   0      577.66      532.57     60.88 o 
  12   0   0      143.27       87.98     27.03 o 
  13   0   0       96.36       56.64     24.69 o 
  14   0   0       97.42       43.86     21.92 o 
   1   1   0     1664.76     1607.83     37.14 o 
   2   1   0      155.66      130.48      5.47 o 
   3   1   0     1637.89     1582.40     29.53 o 
   4   1   0       47.96       47.46      6.41 o 
   5   1   0       77.17       89.26     13.64 o 
   6   1   0      304.93      346.62     25.84 o 
   7   1   0      472.81      502.61     32.40 o 
   8   1   0        2.21        8.74     11.86 o 
   9   1   0      546.03      556.96     39.54 o 
  10   1   0       28.75       20.19     11.25 o 
  11   1   0        0.61       -1.92     11.49 o 
  12   1   0       75.16       71.69     19.71 o 
  13   1   0      176.13      189.24     30.31 o 
  14   1   0       18.81       12.47     27.00 o 
   0   2   0      560.36      617.27     17.34 o 
   1   2   0      126.17      114.75      6.32 o 
   2   2   0      484.68      451.98     27.45 o 
   3   2   0      755.65      762.64     28.25 o 
   4   2   0      127.10      121.46      7.18 o 
   5   2   0     1632.90     1457.85     64.14 o 
   6   2   0      864.09      770.90     35.72 o 
   7   2   0      145.54      121.87     15.39 o 
   8   2   0      205.16      191.92     22.79 o 
   9   2   0     1433.71     1371.01     74.87 o 
  10   2   0      446.23      464.89     38.77 o 
  11   2   0      399.02      415.65     38.65 o 
  12   2   0      299.32      282.69     34.10 o 
  13   2   0       23.78       -2.70     31.80 o 
  14   2   0        5.44       45.72     32.11 o 
   1   3   0       15.76       14.79      4.39 o 
   2   3   0     3777.60     3710.37     48.63 o 
   3   3   0       10.79       13.35      3.04 o 
   4   3   0     1172.44     1146.57     22.77 o 
   5   3   0      228.98      219.24     11.79 o 
   6   3   0       88.00       86.15      7.98 o 
   7   3   0        0.01        1.29      6.31 o 
   8   3   0       42.14       45.31     12.13 o 
   9   3   0       37.52       44.07     12.47 o 
  10   3   0       69.36       57.13     15.23 o 
  11   3   0        1.34       -5.45     12.79 o 
  12   3   0      393.42      384.60     62.26 o 
  13   3   0        9.31       -1.99     20.32 o 
  14   3   0        5.26       27.45     22.50 o 
   0   4   0      661.53      670.44     25.08 o 
   1   4   0     3996.23     3941.47     41.63 o 
   2   4   0      677.64      639.85     19.60 o 
   3   4   0     2779.32     2759.34     46.26 o 
   4   4   0       11.99        6.32      3.47 o 
   5   4   0     2200.38     2204.73     39.82 o 
   6   4   0     1706.42     1776.77     61.46 o 
   7   4   0     1857.16     1842.28     40.42 o 
   8   4   0     1815.52     1837.47     71.04 o 
   9   4   0      696.27      697.37     42.99 o 
  10   4   0      219.79      188.75     40.39 o 
  11   4   0      128.79      148.34     40.49 o 
  12   4   0      217.50      214.17     48.76 o 
  13   4   0       69.83      104.29     38.06 o 
   1   5   0     1953.14     1975.11     28.74 o 
   2   5   0     1347.21     1503.57     32.87 o 
   3   5   0     2367.12     2568.43     52.51 o 
   4   5   0       78.51       76.77      9.30 o 
   5   5   0      150.12      164.73     12.91 o 
   6   5   0       27.98       13.76      7.64 o 
   7   5   0       12.23        8.73      4.97 o 
   8   5   0       51.62       62.13     16.33 o 
   9   5   0      310.90      281.70     47.63 o 
  10   5   0        4.28        8.91     21.12 o 
  11   5   0       16.38        0.78     19.76 o 
  12   5   0        4.41       38.78     30.58 o 
  13   5   0        0.08       87.82     42.13 o 
   0   6   0      922.74      974.96     36.41 o 
   1   6   0     1613.16     1622.73     27.43 o 
   2   6   0     2143.28     2133.11     41.96 o 
   3   6   0      502.48      435.38     20.17 o 
   4   6   0     2540.03     2692.73     53.43 o 
   5   6   0     1490.12     1461.03     39.85 o 
   6   6   0      407.06      329.69     20.08 o 
   7   6   0       95.46       79.73     14.30 o 
   8   6   0        4.43       -1.87     12.28 o 
   9   6   0       25.35       48.11     25.49 o 
  10   6   0        5.70       11.48     24.37 o 
  11   6   0       34.12       -9.97     27.15 o 
  12   6   0       57.65      120.03     40.15 o 
  13   6   0       28.90       19.52     18.02 o 
   1   7   0      119.54      120.94      7.85 o 
   2   7   0      105.90       97.95      9.63 o 
   3   7   0      190.06      208.78     14.20 o 
   4   7   0        0.05       -0.74      5.80 o 
   5   7   0       25.47       25.89      7.87 o 
   6   7   0       25.78       30.48      8.43 o 
   7   7   0       26.24       27.52      8.74 o 
   8   7   0      169.31      120.30     21.95 o 
   9   7   0       16.55       22.30     22.91 o 
  10   7   0       13.94      -17.16     28.83 o 
  11   7   0       10.43       15.78     19.12 o 
  12   7   0      108.91       77.89     38.37 o 
   0   8   0      581.48      601.20     53.31 o 
   1   8   0      260.12      254.76     11.53 o 
   2   8   0      778.38      795.75     26.77 o 
   3   8   0      665.15      689.57     26.72 o 
   4   8   0     2701.45     2831.40     59.60 o 
   5   8   0     1057.58     1029.65     36.66 o 
   6   8   0      833.69      810.42     33.68 o 
   7   8   0     1156.65     1143.44     47.08 o 
   8   8   0      299.17      295.80     51.28 o 
   9   8   0      317.36      274.58     53.50 o 
  10   8   0      298.68      325.39     58.07 o 
  11   8   0       82.56       70.76     34.24 o 
   1   9   0      491.57      510.25     29.88 o 
   2   9   0       26.19       27.38      9.27 o 
   3   9   0       12.25       11.72     11.24 o 
   4   9   0       79.97       55.10     19.32 o 
   5   9   0       58.48       42.17     12.27 o 
   6   9   0       17.50        1.33     11.24 o 
   7   9   0       24.86       20.55     25.19 o 
   8   9   0        0.19       19.52     23.58 o 
   9   9   0       23.31      -14.15     26.55 o 
  10   9   0        3.49        8.88     16.35 o 
  11   9   0        1.28      -31.24     20.83 o 
   0  10   0        7.48       23.80     22.52 o 
   1  10   0      257.27      291.93     36.24 o 
   2  10   0      319.08      358.81     33.49 o 
   3  10   0      399.73      420.90     32.37 o 
   4  10   0      234.03      224.79     23.56 o 
   5  10   0       23.25       12.49     12.92 o 
   6  10   0       31.11       47.02     15.20 o 
   7  10   0       57.83       81.63     20.20 o 
   8  10   0      129.13      149.72     39.41 o 
   9  10   0       72.13      116.16     41.76 o 
  10  10   0       72.99       90.45     38.10 o 
   1  11   0       65.76       40.86     20.79 o 
   2  11   0       24.56       10.00     13.80 o 
   3  11   0        4.59        2.17     21.75 o 
   4  11   0        0.09       -3.54      9.10 o 
   5  11   0        3.29      -12.78     11.56 o 
   6  11   0       75.99       87.91     21.89 o 
   7  11   0       61.30       34.59     22.84 o 
   8  11   0       76.54       78.62     35.00 o 
   0  12   0       27.30       53.69     30.30 o 
   1  12   0      675.19      637.83     55.77 o 
   2  12   0      510.69      481.61     48.05 o 
   3  12   0      497.28      542.99     51.24 o 
   4  12   0      196.22      259.38     57.70 o 
   5  12   0       83.75      116.09     37.39 o 
   6  12   0       70.96       70.41     27.44 o 
   7  12   0       23.94       57.89     29.29 o 
   1  13   0      119.57      124.01     27.70 o 
   2  13   0       11.08       12.78     16.34 o 
   3  13   0        0.36       -1.88     22.09 o 
   4  13   0        0.66       22.59     25.06 o 
   5  13   0        2.86       20.74     23.47 o 
 -14   1   1       12.33       12.90     17.78 o 
 -13   1   1      388.94      453.61     45.20 o 
 -12   1   1      150.57      156.68     26.34 o 
 -11   1   1      176.90      171.58     26.76 o 
 -10   1   1       31.80       14.22     11.14 o 
  -9   1   1      204.01      194.33     19.81 o 
  -8   1   1      577.94      572.89     32.06 o 
  -7   1   1      769.74      714.27     40.15 o 
  -6   1   1     3928.21     3555.27    199.93 o 
  -5   1   1      225.75      246.58      9.98 o 
  -4   1   1     1307.77     1278.44     22.96 o 
  -3   1   1     1047.50     1047.32     20.07 o 
  -2   1   1    14673.11    14720.30    119.78 o 
  -1   1   1     4804.90     5259.06    101.70 o 
   0   1   1     5223.30     5354.28    103.73 o 
   1   1   1      594.55      566.54     25.86 o 
   2   1   1     1642.83     1757.05     35.07 o 
   3   1   1     3390.94     3419.41     50.75 o 
   4   1   1      343.74      335.59     14.96 o 
   5   1   1      375.63      420.62     18.14 o 
   6   1   1      129.73      116.83      9.82 o 
   7   1   1      159.46      175.68     19.42 o 
   8   1   1     1866.04     1696.36     73.17 o 
   9   1   1      781.30      730.85     46.07 o 
  10   1   1     1125.15     1141.51     61.81 o 
  11   1   1       21.37       13.76     11.14 o 
  12   1   1      131.21      130.25     30.37 o 
  13   1   1       49.60       85.68     20.87 o 
  14   1   1        9.25      -10.80     24.00 o 
 -14   2   1        2.44       -1.05     19.61 o 
 -13   2   1       90.19      134.85     27.06 o 
 -12   2   1        0.69       -5.89     15.49 o 
 -11   2   1       24.42       19.97     13.46 o 
 -10   2   1        0.61       32.23     14.65 o 
  -9   2   1       48.35       54.11     12.44 o 
  -8   2   1       72.49       60.25     17.14 o 
  -7   2   1      128.19      146.74     18.86 o 
  -6   2   1       14.76       -1.07      4.62 o 
  -5   2   1      221.92      214.97      9.07 o 
  -4   2   1      614.73      607.28     15.01 o 
  -3   2   1      985.42      976.09     26.13 o 
  -2   2   1    26062.90    25611.62    232.11 o 
  -1   2   1    17492.06    16025.96    374.71 o 
   0   2   1       18.67       39.99      6.03 o 
   1   2   1      181.76      159.65     17.72 o 
   2   2   1     1772.43     1923.79     45.25 o 
   3   2   1       20.54       13.61      5.22 o 
   4   2   1      533.59      587.96     20.56 o 
   5   2   1       42.55       49.90      7.47 o 
   6   2   1      145.33      174.46     12.86 o 
   7   2   1     1218.32     1222.81     42.68 o 
   8   2   1       21.40        6.70      9.62 o 
   9   2   1        5.14       21.55     14.06 o 
  10   2   1      806.16      778.13     50.46 o 
  11   2   1       35.36       26.19     22.79 o 
  12   2   1      254.61      244.47     32.19 o 
  13   2   1       43.77       16.04     17.96 o 
 -14   3   1      187.63      186.34     45.38 o 
 -13   3   1       39.40       68.04     32.98 o 
 -12   3   1       61.98       65.79     18.49 o 
 -11   3   1      100.08      111.47     21.29 o 
 -10   3   1      377.53      333.25     27.58 o 
  -9   3   1      424.19      419.20     28.86 o 
  -8   3   1     1334.18     1389.76     73.98 o 
  -7   3   1     3111.96     3138.78     46.62 o 
  -6   3   1     2366.59     2341.33     45.67 o 
  -5   3   1      151.48      114.63     12.34 o 
  -4   3   1      456.03      435.79     20.71 o 
  -3   3   1      288.77      249.28     12.53 o 
  -2   3   1     1961.23     2026.64     32.40 o 
  -1   3   1     8048.55     8136.75    108.18 o 
   0   3   1     1420.18     1395.04     28.68 o 
   1   3   1     8678.15     8492.25    148.52 o 
   2   3   1      833.02      794.96     34.03 o 
   3   3   1     3943.05     3831.86     87.77 o 
   4   3   1     2489.47     2494.60     46.73 o 
   5   3   1     2700.19     2666.04     51.56 o 
   6   3   1      665.49      714.57     38.03 o 
   7   3   1     2786.39     2742.83     56.57 o 
   8   3   1      394.71      383.15     31.24 o 
   9   3   1      700.09      642.69     42.48 o 
  10   3   1     1047.53      985.53     56.41 o 
  11   3   1      237.23      258.32     31.40 o 
  12   3   1        5.49       40.92     30.29 o 
  13   3   1       15.39       37.58     26.24 o 
 -14   4   1       11.41       60.49     26.21 o 
 -13   4   1        2.18      -23.47     24.52 o 
 -12   4   1        1.91       35.79     31.32 o 
 -11   4   1       66.00       88.83     21.85 o 
 -10   4   1       62.17       62.67     13.60 o 
  -9   4   1        7.50        6.63      8.09 o 
  -8   4   1       45.74       45.53     17.85 o 
  -7   4   1       40.35       39.82      9.47 o 
  -6   4   1      604.83      614.24     28.92 o 
  -5   4   1      195.68      188.73     12.89 o 
  -4   4   1        5.30       -1.97      5.71 o 
  -3   4   1      630.52      649.17     21.29 o 
  -2   4   1     4255.58     4189.36     53.67 o 
  -1   4   1       97.03      112.50     10.74 o 
   0   4   1      123.90      125.90      7.90 o 
   1   4   1      126.65      131.35      6.08 o 
   2   4   1     1862.74     1916.97     54.65 o 
   3   4   1      477.74      482.41     27.65 o 
   4   4   1      618.46      665.19     21.93 o 
   5   4   1      154.85      118.49     19.32 o 
   6   4   1      289.75      295.01     17.59 o 
   7   4   1      397.46      366.95     20.10 o 
   8   4   1       30.87       34.34     12.63 o 
   9   4   1        4.69       10.76     18.12 o 
  10   4   1       82.81      108.72     35.84 o 
  11   4   1      332.12      315.51     54.93 o 
  12   4   1        3.98       -7.75     21.73 o 
  13   4   1       62.39       19.96     25.73 o 
 -13   5   1        2.57        9.20     20.71 o 
 -12   5   1        9.54        0.63     21.50 o 
 -11   5   1       30.53       15.79     15.43 o 
 -10   5   1      348.24      328.27     55.91 o 
  -9   5   1      296.04      327.94     35.47 o 
  -8   5   1      591.62      597.96     32.86 o 
  -7   5   1      507.08      494.26     42.62 o 
  -6   5   1       40.20       28.20      6.79 o 
  -5   5   1     1098.68     1098.09     32.24 o 
  -4   5   1     1839.37     1816.51     31.48 o 
  -3   5   1     1125.88     1244.78     32.00 o 
  -2   5   1     6749.02     6514.93    109.21 o 
  -1   5   1     5970.46     6011.70    101.86 o 
   0   5   1     2499.27     2605.73     42.66 o 
   1   5   1     6776.06     6845.65     76.00 o 
   2   5   1     1370.26     1401.68     57.31 o 
   3   5   1      516.98      487.14     29.92 o 
   4   5   1     1903.95     1881.56     61.71 o 
   5   5   1      815.11      735.37     47.97 o 
   6   5   1      463.41      472.35     25.90 o 
   7   5   1      322.26      331.48     19.59 o 
   8   5   1      363.65      346.51     51.45 o 
   9   5   1      436.35      401.51     57.08 o 
  10   5   1      103.24       85.60     30.98 o 
  11   5   1      513.97      504.15     70.08 o 
  12   5   1       79.58       54.90     30.75 o 
  13   5   1       49.04      102.11     39.38 o 
 -13   6   1        1.07      -38.72     29.41 o 
 -12   6   1       67.04      101.46     37.84 o 
 -11   6   1        0.24       -8.44     15.52 o 
 -10   6   1        2.33       -6.88     13.57 o 
  -9   6   1       34.29       44.51     21.71 o 
  -8   6   1       45.67       64.41     13.36 o 
  -7   6   1       10.69        9.78     13.67 o 
  -6   6   1      264.26      262.39     17.47 o 
  -5   6   1      143.70      152.63     11.01 o 
  -4   6   1      522.01      517.34     27.94 o 
  -3   6   1        0.14        9.08      5.83 o 
  -2   6   1       35.08       30.20      4.04 o 
  -1   6   1      249.41      249.14     13.52 o 
   0   6   1       29.83       34.31      6.76 o 
   1   6   1        6.88        2.89     10.85 o 
   2   6   1      759.51      864.19     34.56 o 
   3   6   1      863.25      940.01     37.36 o 
   4   6   1       85.19       89.76     15.69 o 
   5   6   1       48.47       48.61     12.70 o 
   6   6   1        0.26      -12.39     11.13 o 
   7   6   1       11.34       25.98     11.73 o 
   8   6   1      108.24       92.22     30.24 o 
   9   6   1       66.07       60.57     29.47 o 
  10   6   1       68.14       44.04     26.49 o 
  11   6   1       72.00       68.36     29.61 o 
  12   6   1       14.75       23.85     22.49 o 
 -12   7   1       76.67      143.44     44.39 o 
 -11   7   1      188.52      210.96     33.07 o 
 -10   7   1       19.77       28.85     14.84 o 
  -9   7   1       30.59       40.80     24.61 o 
  -8   7   1      240.04      215.01     21.95 o 
  -7   7   1      616.65      648.14     40.62 o 
  -6   7   1     1034.46     1073.73     37.13 o 
  -5   7   1     1193.77     1263.94     39.23 o 
  -4   7   1     1091.72     1128.45     35.62 o 
  -3   7   1       44.65       38.14      4.73 o 
  -2   7   1      241.53      215.27     12.59 o 
  -1   7   1       65.00       41.77      7.23 o 
   0   7   1       93.62       78.26      8.54 o 
   1   7   1      722.77      668.90     31.42 o 
   2   7   1     3140.19     3292.92    110.96 o 
   3   7   1     1705.51     1643.46     52.75 o 
   4   7   1      624.82      667.88     41.40 o 
   5   7   1      180.09      169.21     21.71 o 
   6   7   1       13.69       -2.23     10.14 o 
   7   7   1        6.20       16.15     10.52 o 
   8   7   1      196.06      209.77     42.89 o 
   9   7   1       87.10       99.45     33.38 o 
  10   7   1      196.49      177.75     42.70 o 
  11   7   1       40.38       39.96     26.97 o 
  12   7   1       94.14      118.91     41.03 o 
 -12   8   1        9.08        6.74     22.65 o 
 -11   8   1        0.86      -28.97     26.22 o 
 -10   8   1       21.93        9.53     11.91 o 
  -9   8   1      339.19      278.52     33.33 o 
  -8   8   1      208.27      197.93     21.55 o 
  -7   8   1      139.54      140.56     18.57 o 
  -6   8   1      235.17      196.93     17.11 o 
  -5   8   1      336.05      340.00     21.30 o 
  -4   8   1        6.39       12.31      7.72 o 
  -3   8   1        0.97       14.24      7.39 o 
  -2   8   1      544.51      522.78     17.98 o 
  -1   8   1      148.23      151.39     12.02 o 
   0   8   1        2.56        4.51      7.02 o 
   1   8   1        0.91       -6.32      7.44 o 
   2   8   1       57.30       65.96     14.04 o 
   3   8   1        3.35        1.97      9.45 o 
   4   8   1       22.98       12.20     12.48 o 
   5   8   1        0.78       11.70     15.93 o 
   6   8   1        8.30       11.68     11.69 o 
   7   8   1       47.02       25.87     37.37 o 
   8   8   1       24.66       15.11     22.95 o 
   9   8   1        7.87        4.93     20.86 o 
  10   8   1      143.18      121.39     39.96 o 
  11   8   1       81.85      110.71     38.18 o 
 -11   9   1       85.45       45.38     32.29 o 
 -10   9   1      191.00      229.25     52.42 o 
  -9   9   1      607.25      587.58     73.75 o 
  -8   9   1      277.00      269.15     32.81 o 
  -7   9   1      283.54      356.42     36.86 o 
  -6   9   1      156.97      170.66     20.70 o 
  -5   9   1      449.97      482.98     32.42 o 
  -4   9   1      392.47      380.72     28.56 o 
  -3   9   1      320.07      328.32     25.92 o 
  -2   9   1     1198.88     1261.75     59.81 o 
  -1   9   1      260.76      238.30     20.75 o 
   0   9   1      140.77      156.07     20.07 o 
   1   9   1      318.59      345.88     25.73 o 
   2   9   1      249.02      272.92     23.60 o 
   3   9   1      378.22      388.85     34.30 o 
   4   9   1     1175.20     1162.97     60.46 o 
   5   9   1     1519.47     1568.54     72.39 o 
   6   9   1     1570.72     1562.65    140.73 o 
   7   9   1      390.85      432.93     39.36 o 
   8   9   1      158.19       75.74     32.89 o 
   9   9   1       20.33        5.24     22.23 o 
  10   9   1        5.34       18.92     25.89 o 
 -10  10   1        6.01       12.49     20.07 o 
  -9  10   1       59.14       43.75     26.37 o 
  -8  10   1        0.31       12.76     12.70 o 
  -7  10   1       13.63       20.45     12.71 o 
  -6  10   1        2.47       16.28     16.28 o 
  -5  10   1       74.62       83.36     16.51 o 
  -4  10   1        4.01        6.06     11.95 o 
  -3  10   1       13.93       -4.17     16.15 o 
  -2  10   1       93.80      101.03     21.61 o 
  -1  10   1      184.06      177.91     28.96 o 
   0  10   1      193.77      197.22     27.38 o 
   1  10   1       84.74      106.09     25.42 o 
   2  10   1      132.04      114.20     17.23 o 
   3  10   1        5.09       -6.94     10.78 o 
   4  10   1      139.47      137.42     22.91 o 
   5  10   1      235.77      209.76     28.44 o 
   6  10   1      425.61      331.10     36.66 o 
   7  10   1        6.66       -2.60     14.62 o 
   8  10   1        1.12       60.31     32.93 o 
   9  10   1        0.93      -18.14     20.27 o 
  -9  11   1        1.39        8.19     23.40 o 
  -8  11   1       18.72       -3.31     17.75 o 
  -7  11   1        5.15        0.23     13.03 o 
  -6  11   1      103.39      108.53     27.88 o 
  -5  11   1      445.15      458.79     35.05 o 
  -4  11   1      825.87      820.13     59.41 o 
  -3  11   1     1218.22     1216.73     72.84 o 
  -2  11   1        9.21        8.11     23.50 o 
  -1  11   1      100.53      129.93     27.09 o 
   0  11   1      872.69      894.97     62.07 o 
   1  11   1      265.32      285.66     36.64 o 
   2  11   1      422.36      449.40     63.21 o 
   3  11   1      315.29      314.46     53.95 o 
   4  11   1      142.13      191.73     27.99 o 
   5  11   1       60.52       55.84     18.18 o 
   6  11   1      240.57      270.74     35.07 o 
   7  11   1      141.98      110.01     34.38 o 
   8  11   1       10.75       11.07     21.29 o 
  -7  12   1        0.66        4.31     12.95 o 
  -6  12   1        4.28      -34.57     31.60 o 
  -5  12   1        6.43      -11.52     19.55 o 
  -4  12   1        0.01       13.91     23.94 o 
  -3  12   1       21.33       18.12     34.16 o 
  -2  12   1        2.81        8.71     16.41 o 
  -1  12   1      120.91       74.64     22.24 o 
   0  12   1        0.01        9.36     15.07 o 
   1  12   1       22.18        5.60     24.63 o 
   2  12   1        7.61       25.29     22.37 o 
   3  12   1       25.23       18.06     21.04 o 
   4  12   1        4.12       25.82     27.76 o 
   5  12   1       17.32       15.06     19.79 o 
   6  12   1       46.08       68.00     21.18 o 
  -5  13   1      129.64      214.55     50.55 o 
  -4  13   1      112.35      162.28     42.99 o 
  -3  13   1      417.27      359.71     63.40 o 
  -2  13   1      231.43      242.49     53.04 o 
  -1  13   1      119.61       98.77     36.01 o 
   0  13   1      166.47      251.10     56.31 o 
   1  13   1       58.09       68.24     29.25 o 
   2  13   1       76.90       87.20     32.01 o 
   3  13   1       44.37       20.19     20.01 o 
   4  13   1       84.86      101.24     36.81 o 
 -14   0   2      199.21      256.50     52.90 o 
 -13   0   2       19.76        2.85     23.70 o 
 -12   0   2        6.55       25.45     23.50 o 
 -11   0   2        6.16       25.29     16.68 o 
 -10   0   2        2.91        2.69     11.07 o 
  -9   0   2      241.27      228.64     27.23 o 
  -8   0   2      104.01       75.33     20.30 o 
  -7   0   2      591.88      564.00     50.90 o 
  -6   0   2      169.48      168.34     11.26 o 
  -5   0   2      383.59      375.34     17.32 o 
  -4   0   2     5986.63     5752.05     88.97 o 
  -3   0   2    43622.60    45408.70    667.96 o 
  -2   0   2       48.89       52.17     11.17 o 
  -1   0   2     6000.55     5622.17    117.89 o 
   0   0   2    11548.94    11294.08    202.85 o 
   1   0   2      257.77      211.46     19.74 o 
   2   0   2     7846.10     7089.64    147.53 o 
   3   0   2     6997.21     6700.06    144.50 o 
   4   0   2     3913.29     3830.57    204.62 o 
   5   0   2      116.04      144.99     14.55 o 
   6   0   2     5509.17     6000.27    110.64 o 
   7   0   2      985.59      923.48     38.35 o 
   8   0   2     2081.11     2189.48     64.17 o 
   9   0   2      121.92      109.39     28.70 o 
  10   0   2     1652.02     1676.01    109.26 o 
  11   0   2      119.78      129.24     35.12 o 
  12   0   2      193.08      203.95     44.12 o 
  13   0   2       73.13       86.38     31.68 o 
 -14   1   2        0.60       17.43     16.82 o 
 -13   1   2       21.12       27.83     31.94 o 
 -12   1   2       28.63       18.91     11.08 o 
 -11   1   2       92.32      121.16     16.56 o 
 -10   1   2      129.85      114.66     14.86 o 
  -9   1   2       28.04       24.57      8.78 o 
  -8   1   2      290.45      285.26     13.89 o 
  -7   1   2        0.01       -6.29      4.19 o 
  -6   1   2        0.47        4.01      3.14 o 
  -5   1   2      734.07      759.00     17.75 o 
  -4   1   2     1267.08     1332.16     25.98 o 
  -3   1   2    41261.39    42128.37    452.93 o 
  -2   1   2     2924.19     3108.03     81.61 o 
  -1   1   2     1660.95     1875.17     60.98 o 
   0   1   2      243.29      275.81     22.98 o 
   1   1   2     2368.45     2342.32     71.40 o 
   2   1   2        1.58        9.82     10.48 o 
   3   1   2      264.88      322.66     25.74 o 
   4   1   2      569.21      548.17     26.44 o 
   5   1   2      176.18      167.84     13.32 o 
   6   1   2      780.59      862.34     31.01 o 
   7   1   2       32.38       33.67      6.06 o 
   8   1   2        1.25        5.85      4.80 o 
   9   1   2       55.39       52.02     15.20 o 
  10   1   2       75.62       41.99     20.21 o 
  11   1   2      130.28      118.62     24.13 o 
  12   1   2      135.98      135.37     26.51 o 
  13   1   2       34.69       43.11     18.87 o 
 -14   2   2      135.48      117.67     26.77 o 
 -13   2   2      163.09      180.17     28.87 o 
 -12   2   2      226.86      238.03     26.02 o 
 -11   2   2       25.88       16.29      9.96 o 
 -10   2   2      113.16      112.49     21.63 o 
  -9   2   2      755.56      753.09     33.57 o 
  -8   2   2     1454.60     1454.74     34.33 o 
  -7   2   2      478.55      489.15     20.90 o 
  -6   2   2     2671.93     2667.92     41.87 o 
  -5   2   2     1675.46     1687.25     53.03 o 
  -4   2   2      762.36      798.49     26.30 o 
  -3   2   2     5205.66     5188.50     72.42 o 
  -2   2   2       94.27       79.07     15.96 o 
  -1   2   2       97.38       64.23     14.75 o 
   0   2   2     3020.23     3040.28     88.79 o 
   1   2   2     4238.79     4411.92    113.00 o 
   2   2   2     4905.12     4674.46    117.48 o 
   3   2   2     2491.67     2208.67     75.73 o 
   4   2   2        7.31       10.34      6.89 o 
   5   2   2      256.99      222.71     15.30 o 
   6   2   2      309.91      254.71     17.54 o 
   7   2   2      460.53      448.76     23.57 o 
   8   2   2     1617.89     1726.50     69.69 o 
   9   2   2      542.53      545.95     41.17 o 
  10   2   2       46.33       46.28     18.92 o 
  11   2   2      158.77      187.33     28.31 o 
  12   2   2       25.08        4.65     14.25 o 
  13   2   2       63.84      116.49     34.82 o 
 -14   3   2        1.57      -14.23     28.45 o 
 -13   3   2        2.37        4.02     41.05 o 
 -12   3   2       66.02       69.90     15.56 o 
 -11   3   2       57.08       44.15     20.25 o 
 -10   3   2       20.67       23.98     11.91 o 
  -9   3   2      161.72      159.08     16.09 o 
  -8   3   2      298.45      288.18     18.28 o 
  -7   3   2      336.92      366.23     19.92 o 
  -6   3   2      834.98      847.09     28.32 o 
  -5   3   2       45.36       42.52      8.38 o 
  -4   3   2      349.84      361.89     16.28 o 
  -3   3   2      242.31      254.52     14.60 o 
  -2   3   2      546.01      543.28     20.81 o 
  -1   3   2      998.55     1012.81     53.49 o 
   0   3   2      987.96      917.30     50.05 o 
   1   3   2       49.55       43.86     14.72 o 
   2   3   2        0.65        3.84     10.39 o 
   3   3   2      172.31      179.95     17.69 o 
   4   3   2      306.97      380.70     18.77 o 
   5   3   2      338.19      356.84     19.55 o 
   6   3   2       26.88       34.53      8.15 o 
   7   3   2        4.11       -2.33      6.18 o 
   8   3   2        7.22       -7.77     10.57 o 
   9   3   2      763.23      709.67     46.83 o 
  10   3   2      279.09      260.60     31.19 o 
  11   3   2       58.63       39.13     28.45 o 
  12   3   2        1.65        7.78     24.41 o 
  13   3   2      153.01      135.93     40.72 o 
 -14   4   2       46.77       70.93     36.67 o 
 -13   4   2       31.10       25.83     48.29 o 
 -12   4   2      261.82      291.49     37.51 o 
 -11   4   2      478.97      468.25     70.87 o 
 -10   4   2      157.30      152.54     25.28 o 
  -9   4   2      401.74      390.50     25.95 o 
  -8   4   2      623.49      659.20     32.72 o 
  -7   4   2      527.41      495.89     27.84 o 
  -6   4   2     2826.98     2943.24     57.01 o 
  -5   4   2     2333.27     2321.81     47.53 o 
  -4   4   2     3744.31     3638.05     57.71 o 
  -3   4   2      355.00      340.31     17.09 o 
  -2   4   2      626.15      575.82     19.10 o 
  -1   4   2     1548.78     1477.82     70.70 o 
   0   4   2      338.85      290.48     32.52 o 
   1   4   2      354.92      312.86     33.21 o 
   2   4   2     7208.85     7113.76    177.38 o 
   3   4   2     2548.39     2402.06    106.10 o 
   4   4   2     1916.19     1924.29     78.70 o 
   5   4   2     1237.31     1235.79     36.91 o 
   6   4   2       80.02       65.36      9.83 o 
   7   4   2      654.57      720.93     30.96 o 
   8   4   2       81.39       84.48     14.45 o 
   9   4   2     1995.98     2037.17    128.96 o 
  10   4   2       42.92       38.30     23.97 o 
  11   4   2      263.41      246.99     50.59 o 
  12   4   2       98.57       90.65     34.65 o 
 -13   5   2       54.30       64.94     23.03 o 
 -12   5   2       52.06       74.87     21.93 o 
 -11   5   2      158.17      123.47     26.44 o 
 -10   5   2       18.37        4.62     16.10 o 
  -9   5   2        3.63       15.76     11.71 o 
  -8   5   2       70.09       80.71     16.82 o 
  -7   5   2       18.66       13.71      7.79 o 
  -6   5   2       43.31       29.22      9.93 o 
  -5   5   2      264.43      241.73     18.81 o 
  -4   5   2      215.83      221.85     17.51 o 
  -3   5   2      361.72      355.83     26.57 o 
  -2   5   2      100.04       92.26     23.50 o 
  -1   5   2       14.38       14.84     15.73 o 
   0   5   2      101.41      117.04     25.46 o 
   1   5   2     1306.97     1336.08     35.53 o 
   2   5   2      103.78      103.24     14.37 o 
   3   5   2      291.44      368.05     27.45 o 
   4   5   2     1430.50     1543.32     61.09 o 
   5   5   2      528.25      554.43     23.66 o 
   6   5   2      371.21      411.20     26.75 o 
   7   5   2       21.37       15.93     15.51 o 
   8   5   2      216.81      220.17     41.96 o 
   9   5   2      114.09       68.84     27.98 o 
  10   5   2       18.28       31.59     30.91 o 
  11   5   2       15.63       -1.50     23.18 o 
  12   5   2        4.40       18.65     24.87 o 
 -13   6   2        3.00       11.14     15.72 o 
 -12   6   2       30.58       71.20     23.14 o 
 -11   6   2       39.95       17.63     20.58 o 
 -10   6   2       60.13       76.39     21.50 o 
  -9   6   2       49.04       60.51     13.06 o 
  -8   6   2      805.65      814.48     56.97 o 
  -7   6   2      732.26      733.62     36.98 o 
  -6   6   2      191.41      174.28     17.74 o 
  -5   6   2      937.83      855.31     39.22 o 
  -4   6   2      454.31      500.71     26.62 o 
  -3   6   2      574.28      552.46     34.71 o 
  -2   6   2     2867.46     3005.35     78.82 o 
  -1   6   2     1087.64     1105.59     71.76 o 
   0   6   2     1574.57     1596.12     88.14 o 
   1   6   2     2278.36     2386.08     71.65 o 
   2   6   2     1131.42      960.05     75.87 o 
   3   6   2      945.74      910.35     94.49 o 
   4   6   2     1408.29     1424.82     59.59 o 
   5   6   2      826.81      789.46     57.91 o 
   6   6   2      714.32      734.04     44.75 o 
   7   6   2       68.11       78.47     16.20 o 
   8   6   2      261.22      288.26     52.03 o 
   9   6   2        9.85       24.22     25.15 o 
  10   6   2       32.64       67.37     34.77 o 
  11   6   2      306.06      355.71     61.85 o 
  12   6   2       76.90      114.63     37.88 o 
 -12   7   2       31.23       24.38     37.78 o 
 -11   7   2        5.16       -6.09     31.36 o 
 -10   7   2      259.73      228.53     32.17 o 
  -9   7   2       75.46       82.37     15.26 o 
  -8   7   2       33.77       19.81     10.43 o 
  -7   7   2        7.46       17.61      9.90 o 
  -6   7   2        3.60       17.15      9.86 o 
  -5   7   2      111.09      100.12     13.75 o 
  -4   7   2       27.11       21.22      7.85 o 
  -3   7   2       31.10       37.21     13.17 o 
  -2   7   2      145.39      120.91     17.16 o 
  -1   7   2      301.37      262.05     37.78 o 
   0   7   2       74.28       90.75     30.76 o 
   1   7   2      367.99      383.02     29.65 o 
   2   7   2       45.75       48.07     12.99 o 
   3   7   2        5.44        8.13     23.20 o 
   4   7   2        1.49       -1.99     13.35 o 
   5   7   2      319.71      294.08     29.50 o 
   6   7   2      371.90      392.56     34.98 o 
   7   7   2      438.57      423.12     36.34 o 
   8   7   2      110.14      129.99     37.09 o 
   9   7   2       60.57       77.08     34.52 o 
  10   7   2       53.17       31.62     27.16 o 
  11   7   2       15.71       17.81     18.86 o 
 -12   8   2       41.41        9.36     15.23 o 
 -11   8   2      140.05      112.80     24.37 o 
 -10   8   2      460.46      444.70     43.75 o 
  -9   8   2      175.36      203.24     27.17 o 
  -8   8   2      221.64      171.50     20.76 o 
  -7   8   2      507.94      519.17     33.68 o 
  -6   8   2       27.57       25.62     10.11 o 
  -5   8   2      197.38      206.38     19.87 o 
  -4   8   2      395.46      423.82     27.08 o 
  -3   8   2      347.62      311.18     22.16 o 
  -2   8   2      110.27      124.55     12.58 o 
  -1   8   2      878.49      940.22     43.86 o 
   0   8   2      877.45      870.55     72.66 o 
   1   8   2     2785.17     2956.78     88.12 o 
   2   8   2      868.87      866.06     49.44 o 
   3   8   2     1124.20     1235.05     58.87 o 
   4   8   2      898.37      857.09     50.95 o 
   5   8   2      383.02      400.98     57.25 o 
   6   8   2      738.79      792.33     51.51 o 
   7   8   2      392.80      415.85     37.65 o 
   8   8   2      316.46      237.21     48.39 o 
   9   8   2       55.69       27.50     20.32 o 
  10   8   2      387.59      359.48     61.91 o 
 -11   9   2        4.69      -16.45     23.71 o 
 -10   9   2        3.47      -17.66     19.29 o 
  -9   9   2        0.02        5.54     16.26 o 
  -8   9   2       43.39       31.71     12.36 o 
  -7   9   2      110.29      108.00     17.27 o 
  -6   9   2       65.02       36.45     11.79 o 
  -5   9   2      158.68      118.56     16.39 o 
  -4   9   2      185.93      200.03     19.82 o 
  -3   9   2      168.80      161.90     16.93 o 
  -2   9   2      112.76       73.10     28.16 o 
  -1   9   2      237.39      247.96     28.50 o 
   0   9   2       49.50       37.05     12.65 o 
   1   9   2        3.77        0.86     11.37 o 
   2   9   2       81.43      115.77     19.85 o 
   3   9   2      497.38      541.92     48.65 o 
   4   9   2      703.88      594.30     66.09 o 
   5   9   2      127.36      109.54     22.30 o 
   6   9   2        0.62       15.98     13.20 o 
   7   9   2        2.58        9.98     12.91 o 
   8   9   2        7.04      -22.64     24.64 o 
   9   9   2        7.41       33.15     25.67 o 
  10   9   2       46.38       30.40     27.84 o 
 -10  10   2      142.23      148.49     42.77 o 
  -9  10   2      161.09      137.47     25.62 o 
  -8  10   2       50.95       30.21     15.19 o 
  -7  10   2      170.30      162.87     28.04 o 
  -6  10   2      216.67      202.62     30.13 o 
  -5  10   2      192.93      247.10     31.07 o 
  -4  10   2      380.25      420.80     55.55 o 
  -3  10   2       47.02       40.38     12.76 o 
  -2  10   2      693.21      713.76     76.66 o 
  -1  10   2      752.98      690.98     74.61 o 
   0  10   2      364.98      374.48     54.23 o 
   1  10   2      223.04      246.87     27.70 o 
   2  10   2       19.25       22.13     14.44 o 
   3  10   2       17.72       55.52     22.07 o 
   4  10   2      113.41      108.76     22.26 o 
   5  10   2      205.64      213.93     29.53 o 
   6  10   2       95.58      129.68     25.62 o 
   7  10   2      170.72      178.15     43.04 o 
   8  10   2       30.65       51.17     29.25 o 
   9  10   2      137.29      131.55     42.30 o 
  -9  11   2       52.57       13.45     24.31 o 
  -8  11   2       23.91        1.67     20.36 o 
  -7  11   2        6.01       30.54     31.55 o 
  -6  11   2       15.39       -1.91     14.08 o 
  -5  11   2        0.02       16.94     28.84 o 
  -4  11   2      126.59      110.11     35.99 o 
  -3  11   2        0.23        0.70     18.43 o 
  -2  11   2       63.11      105.49     37.50 o 
  -1  11   2      130.85      116.65     35.51 o 
   0  11   2       46.61       78.37     29.69 o 
   1  11   2       82.59       41.27     28.87 o 
   2  11   2       22.73       43.06     29.69 o 
   3  11   2        4.59      -14.42     15.89 o 
   4  11   2       31.49       61.86     18.60 o 
   5  11   2       57.68       61.43     17.79 o 
   6  11   2        6.06       -0.30     41.33 o 
   7  11   2        5.74        7.48     20.65 o 
  -7  12   2       16.19      -18.97     24.04 o 
  -6  12   2      151.62      202.17     50.81 o 
  -5  12   2      120.81      159.33     45.60 o 
  -4  12   2      192.35      142.46     38.24 o 
  -3  12   2      124.93      162.95     42.94 o 
  -2  12   2      953.00      852.70     92.85 o 
  -1  12   2      509.06      590.65     74.50 o 
   0  12   2      391.36      484.21     68.36 o 
   1  12   2       78.71      137.15     41.61 o 
   2  12   2       21.64       15.91     24.09 o 
   3  12   2       53.21       65.02     28.43 o 
   4  12   2      179.93      178.49     38.99 o 
   5  12   2      504.12      452.30     67.26 o 
   6  12   2      135.10      115.37     28.84 o 
  -5  13   2       26.72       58.78     29.00 o 
  -4  13   2       55.24       82.16     32.44 o 
  -3  13   2        3.17       13.14     21.38 o 
  -2  13   2        2.29       47.28     29.53 o 
  -1  13   2       15.53       16.96     28.05 o 
   0  13   2        8.42        2.47     22.89 o 
   1  13   2        2.91        7.07     26.37 o 
   2  13   2       10.85       52.15     30.19 o 
   3  13   2       13.47       87.41     38.20 o 
 -14   1   3       78.16       78.80     17.81 o 
 -13   1   3       34.51       35.02     15.93 o 
 -12   1   3      119.07      124.25     17.38 o 
 -11   1   3       12.75        6.78     12.02 o 
 -10   1   3       19.64       25.53      9.80 o 
  -9   1   3      447.56      448.59     26.63 o 
  -8   1   3       74.13       97.00      7.51 o 
  -7   1   3     1836.66     1963.94     37.17 o 
  -6   1   3     4027.90     3939.03     59.64 o 
  -5   1   3    13255.99    13267.37    145.94 o 
  -4   1   3     6834.01     6844.42     89.49 o 
  -3   1   3      711.23      833.59     31.03 o 
  -2   1   3        7.10        9.97     13.10 o 
  -1   1   3       95.82      129.75     20.70 o 
   0   1   3     1280.30     1277.44     58.08 o 
   1   1   3     3588.84     3357.79    101.81 o 
   2   1   3     5495.08     5353.45    136.82 o 
   3   1   3     1938.70     1787.68     73.49 o 
   4   1   3     4453.76     4698.08    130.46 o 
   5   1   3     1949.28     1997.18    102.20 o 
   6   1   3     1306.45     1280.96     35.75 o 
   7   1   3      524.97      522.47     27.34 o 
   8   1   3        9.85       12.92      6.85 o 
   9   1   3       69.33      100.49     20.59 o 
  10   1   3      185.28      181.80     39.96 o 
  11   1   3        4.73      -21.91     14.60 o 
  12   1   3      269.93      300.62     37.44 o 
  13   1   3      138.60      120.24     27.44 o 
 -14   2   3        5.04       -9.08     16.06 o 
 -13   2   3        7.75        3.28     14.44 o 
 -12   2   3        5.69       10.42     15.63 o 
 -11   2   3       18.22       27.91     12.28 o 
 -10   2   3        1.12       11.37     11.54 o 
  -9   2   3        3.12       -1.34     10.02 o 
  -8   2   3       46.75       41.25      5.44 o 
  -7   2   3       32.38       30.69      5.29 o 
  -6   2   3      141.19      142.58     12.95 o 
  -5   2   3      164.72      173.67     14.73 o 
  -4   2   3     3596.84     3744.30     90.11 o 
  -3   2   3       15.50        6.62     12.19 o 
  -2   2   3      126.85      140.62     23.06 o 
  -1   2   3       85.46       49.91     18.43 o 
   0   2   3      714.04      646.15     43.70 o 
   1   2   3     2124.62     2362.49     86.80 o 
   2   2   3      788.97      921.00     53.09 o 
   3   2   3       21.33       16.17     12.67 o 
   4   2   3     3620.23     4711.51    135.03 o 
   5   2   3      155.32      128.41     13.47 o 
   6   2   3        7.14       13.78      9.76 o 
   7   2   3       76.17       64.92     10.98 o 
   8   2   3      210.49      174.74     25.36 o 
   9   2   3      112.13       86.75     19.29 o 
  10   2   3        6.39       -9.20     16.43 o 
  11   2   3       85.96      106.19     32.33 o 
  12   2   3       70.39       78.98     33.99 o 
 -14   3   3       99.13      109.09     28.02 o 
 -13   3   3      120.37      160.94     32.48 o 
 -12   3   3       52.04       32.53     41.88 o 
 -11   3   3      199.33      188.35     23.71 o 
 -10   3   3      258.04      293.72     28.18 o 
  -9   3   3      160.10      141.91     14.02 o 
  -8   3   3      325.75      333.53     15.57 o 
  -7   3   3      348.13      376.13     20.81 o 
  -6   3   3      277.58      281.14     24.06 o 
  -5   3   3        4.19       15.01      7.72 o 
  -4   3   3     5474.16     5381.38    202.69 o 
  -3   3   3      626.64      609.75     40.24 o 
  -2   3   3      645.71      585.56     44.80 o 
  -1   3   3       78.04       42.88     16.05 o 
   0   3   3      212.41      191.82     28.10 o 
   1   3   3     2082.55     2196.81     88.72 o 
   2   3   3     2915.91     3035.43    106.93 o 
   3   3   3     2710.61     2513.73     96.53 o 
   4   3   3     1875.50     2117.36     88.40 o 
   5   3   3     1382.01     1355.89     73.49 o 
   6   3   3      342.19      373.36     23.01 o 
   7   3   3     2583.99     2571.27     64.75 o 
   8   3   3       19.49       17.89     15.33 o 
   9   3   3      682.33      736.63     55.72 o 
  10   3   3      716.70      734.97     52.44 o 
  11   3   3      605.31      663.61     80.58 o 
  12   3   3      553.77      542.14     75.95 o 
 -14   4   3        0.59       22.04     17.23 o 
 -13   4   3        3.85        5.31     17.21 o 
 -12   4   3       28.84       23.46     16.44 o 
 -11   4   3        0.23      -23.35     17.18 o 
 -10   4   3      161.58      126.18     19.66 o 
  -9   4   3       30.72       16.29      7.41 o 
  -8   4   3      466.57      438.95     24.24 o 
  -7   4   3      264.13      278.49     18.63 o 
  -6   4   3      725.20      715.75     27.67 o 
  -5   4   3     4006.90     3893.98     65.65 o 
  -4   4   3      814.06      758.19     28.80 o 
  -3   4   3       26.91       34.19      8.28 o 
  -2   4   3       62.40       51.90     17.12 o 
  -1   4   3      432.17      532.83     45.55 o 
   0   4   3      414.40      444.94     40.26 o 
   1   4   3        0.01       -0.40     14.83 o 
   2   4   3      266.21      284.16     33.65 o 
   3   4   3      241.78      240.07     32.47 o 
   4   4   3      237.93      274.27     25.01 o 
   5   4   3       89.20       87.22     11.63 o 
   6   4   3       41.95       41.97      9.22 o 
   7   4   3      265.55      259.89     20.40 o 
   8   4   3        0.33        5.52     20.77 o 
   9   4   3       36.36       51.57     25.47 o 
  10   4   3      193.80      163.87     40.82 o 
  11   4   3      217.82      173.79     41.75 o 
  12   4   3        7.73       -9.23     17.66 o 
 -14   5   3        0.56       20.64     18.98 o 
 -13   5   3       68.95       85.32     52.46 o 
 -12   5   3        0.83       26.25     40.19 o 
 -11   5   3      144.74      158.10     29.72 o 
 -10   5   3      168.80      159.70     30.77 o 
  -9   5   3       96.94      114.25     26.21 o 
  -8   5   3      650.99      641.39     29.94 o 
  -7   5   3      238.46      218.52     17.23 o 
  -6   5   3      537.89      565.35     29.24 o 
  -5   5   3      332.19      322.33     18.04 o 
  -4   5   3      847.86      764.85     29.41 o 
  -3   5   3      370.14      367.77     25.63 o 
  -2   5   3     2886.86     2783.73     57.31 o 
  -1   5   3      480.39      361.57     41.72 o 
   0   5   3     4267.33     4309.58    145.09 o 
   1   5   3     2761.81     2587.94    109.83 o 
   2   5   3     2380.56     2372.93    103.63 o 
   3   5   3      330.83      337.52     28.39 o 
   4   5   3      354.97      339.03     32.29 o 
   5   5   3      576.44      494.21     32.13 o 
   6   5   3      331.98      311.61     20.74 o 
   7   5   3      980.78     1004.40     52.51 o 
   8   5   3      977.75      988.23     90.91 o 
   9   5   3       77.77      105.76     32.72 o 
  10   5   3       76.30      109.51     37.24 o 
  11   5   3      202.62      264.06     55.42 o 
  12   5   3       48.74      109.45     39.71 o 
 -13   6   3       44.41       58.19     26.86 o 
 -12   6   3       51.37       70.45     23.29 o 
 -11   6   3        0.77      -18.14     16.72 o 
 -10   6   3       32.08       51.60     17.92 o 
  -9   6   3       28.02       50.19     12.85 o 
  -8   6   3      310.61      290.20     25.95 o 
  -7   6   3       36.05       31.66     11.39 o 
  -6   6   3       60.83       73.40     13.08 o 
  -5   6   3      313.09      293.71     22.77 o 
  -4   6   3      802.88      823.15     45.36 o 
  -3   6   3     1013.63     1156.39     76.61 o 
  -2   6   3      451.86      373.40     46.00 o 
  -1   6   3       34.88       32.23     22.75 o 
   0   6   3     2111.78     2406.38    111.25 o 
   1   6   3        5.76       -6.92     13.51 o 
   2   6   3       39.92        6.65     15.15 o 
   3   6   3      146.94      143.44     20.46 o 
   4   6   3      267.53      274.64     27.87 o 
   5   6   3        2.91      -10.24     11.03 o 
   6   6   3        7.55        2.67      9.49 o 
   7   6   3      170.25      213.90     25.99 o 
   8   6   3      624.87      585.38     72.74 o 
   9   6   3       19.93        1.49     22.96 o 
  10   6   3        0.02        6.10     20.67 o 
  11   6   3        3.64       12.17     23.58 o 
 -12   7   3      137.21      118.50    100.93 o 
 -11   7   3      156.89      143.30     28.97 o 
 -10   7   3      408.61      377.08     41.85 o 
  -9   7   3      186.84      218.61     24.54 o 
  -8   7   3      302.67      306.04     48.61 o 
  -7   7   3      504.84      528.44     33.73 o 
  -6   7   3       11.78       39.67     12.39 o 
  -5   7   3     1512.04     1423.52     50.86 o 
  -4   7   3      413.85      468.12     35.38 o 
  -3   7   3      209.37      157.56     32.34 o 
  -2   7   3     1705.07     1653.60     98.85 o 
  -1   7   3     3332.23     3487.02    147.69 o 
   0   7   3     1212.09     1195.52     83.85 o 
   1   7   3     1544.92     1543.23     94.98 o 
   2   7   3      815.28      796.24     46.02 o 
   3   7   3      393.25      426.47     34.74 o 
   4   7   3      143.31      189.11     25.62 o 
   5   7   3      135.74      138.66     22.68 o 
   6   7   3      330.00      358.11     34.17 o 
   7   7   3       25.06       21.28     11.65 o 
   8   7   3      259.54      275.25     52.60 o 
   9   7   3      393.86      445.54     68.03 o 
  10   7   3      167.22      221.00     49.30 o 
  11   7   3       53.95       58.67     32.26 o 
 -12   8   3       64.82       18.76     23.47 o 
 -11   8   3        4.54       14.65     14.06 o 
 -10   8   3        9.99       23.41     14.92 o 
  -9   8   3       70.18       21.73     14.02 o 
  -8   8   3        4.57       -1.38     11.78 o 
  -7   8   3       25.32        7.06      9.93 o 
  -6   8   3       22.62       25.79     10.53 o 
  -5   8   3      452.76      418.98     28.83 o 
  -4   8   3       65.47       57.80     15.26 o 
  -3   8   3      101.45       70.52     26.71 o 
  -2   8   3        2.08      -33.07     22.13 o 
  -1   8   3        9.49      -12.45     23.87 o 
   0   8   3      147.07      129.14     19.15 o 
   1   8   3      517.41      490.17     37.13 o 
   2   8   3      643.59      627.54     42.28 o 
   3   8   3      446.09      458.96     38.12 o 
   4   8   3      180.13      207.11     28.48 o 
   5   8   3        7.55       24.29     13.80 o 
   6   8   3       11.70      -10.60     12.01 o 
   7   8   3      280.70      307.74     34.87 o 
   8   8   3        1.19       32.32     25.05 o 
   9   8   3      224.02      156.20     41.55 o 
  10   8   3        0.01        9.97     25.25 o 
 -11   9   3       40.61       49.61     27.08 o 
 -10   9   3       79.70      106.08     63.89 o 
  -9   9   3      190.52      202.25     23.84 o 
  -8   9   3      140.46      134.67     20.90 o 
  -7   9   3       81.38       82.53     16.54 o 
  -6   9   3       89.24       90.92     16.11 o 
  -5   9   3      191.31      214.48     23.48 o 
  -4   9   3       12.63       18.47      8.44 o 
  -3   9   3      855.08      802.24     76.82 o 
  -2   9   3      545.12      544.37     63.58 o 
  -1   9   3      687.77      676.18     41.86 o 
   0   9   3      460.42      510.36     37.88 o 
   1   9   3      183.28      219.67     26.57 o 
   2   9   3      142.71      146.74     30.61 o 
   3   9   3      356.63      378.52     44.46 o 
   4   9   3      378.58      477.04     41.38 o 
   5   9   3      635.28      666.33     49.64 o 
   6   9   3      231.13      269.11     33.61 o 
   7   9   3      165.25      167.84     42.33 o 
   8   9   3      552.71      552.36     73.63 o 
   9   9   3      147.88      178.05     47.50 o 
 -10  10   3        4.24      -30.04     28.30 o 
  -9  10   3        2.96       -6.67     13.86 o 
  -8  10   3        1.81       -2.57     16.33 o 
  -7  10   3       98.52       66.16     17.49 o 
  -6  10   3       40.34       24.27     35.69 o 
  -5  10   3       22.82       21.26     13.25 o 
  -4  10   3       51.71       49.28     29.55 o 
  -3  10   3      150.46      141.74     38.01 o 
  -2  10   3       86.50      104.59     36.36 o 
  -1  10   3      361.33      377.31     55.24 o 
   0  10   3       22.06       25.98     25.56 o 
   1  10   3      118.44      129.17     21.90 o 
   2  10   3      519.50      449.56     39.17 o 
   3  10   3      595.89      606.96     47.48 o 
   4  10   3       11.84        6.33     13.54 o 
   5  10   3       71.97       75.59     20.44 o 
   6  10   3       29.04       30.12     32.88 o 
   7  10   3       13.04       20.95     20.93 o 
   8  10   3       22.75        7.62     19.31 o 
  -9  11   3       13.21      -21.20     19.70 o 
  -8  11   3      154.09      128.75     25.80 o 
  -7  11   3      185.41      194.19     31.96 o 
  -6  11   3      146.96      152.98     27.90 o 
  -5  11   3        2.81       18.31     19.99 o 
  -4  11   3      324.05      351.00     58.65 o 
  -3  11   3      430.10      432.27     64.51 o 
  -2  11   3      230.20      244.75     49.56 o 
  -1  11   3      225.41      227.61     49.31 o 
   0  11   3      136.40      187.60     44.67 o 
   1  11   3       78.73       78.70     32.48 o 
   2  11   3      161.40      155.13     41.57 o 
   3  11   3      700.50      755.62     54.85 o 
   4  11   3      353.57      331.95     37.87 o 
   5  11   3      192.31      230.27     33.05 o 
   6  11   3      326.53      383.34     42.79 o 
   7  11   3      199.52      193.36     49.91 o 
  -7  12   3       17.21       54.97     29.72 o 
  -6  12   3        8.88       61.59     32.58 o 
  -5  12   3       27.37       57.00     34.02 o 
  -4  12   3       41.61       30.30     24.97 o 
  -3  12   3        1.06        0.04     22.88 o 
  -2  12   3        0.01      -12.69     24.06 o 
  -1  12   3        7.22      -17.30     26.58 o 
   0  12   3        5.02       24.27     19.97 o 
   1  12   3        0.84        0.46     24.37 o 
   2  12   3       18.80       51.18     29.62 o 
   3  12   3       12.24       78.54     33.28 o 
   4  12   3        0.33      -16.53     28.08 o 
   5  12   3        8.33        9.64     25.22 o 
  -4  13   3       32.30        7.64     23.36 o 
  -3  13   3      214.57      265.93     55.76 o 
  -2  13   3      177.13      236.02     55.97 o 
  -1  13   3      217.16      239.54     52.39 o 
   0  13   3      196.51      159.59     40.09 o 
   1  13   3       86.22       93.62     35.91 o 
   2  13   3       53.26       70.44     29.00 o 
 -15   0   4        0.19       85.83     34.24 o 
 -14   0   4        8.87       -0.18     22.75 o 
 -13   0   4        0.99      -19.04     20.73 o 
 -12   0   4       89.81      145.12     39.43 o 
 -11   0   4      193.70      280.11     49.71 o 
 -10   0   4       81.88       80.46     30.68 o 
  -9   0   4        5.69        2.02     14.52 o 
  -8   0   4        3.62        6.68      7.09 o 
  -7   0   4      147.28      167.01     28.57 o 
  -6   0   4      287.55      308.63     27.22 o 
  -5   0   4        4.05        4.41     10.35 o 
  -4   0   4     1564.74     1505.15     66.77 o 
  -3   0   4     1006.41     1095.09     58.19 o 
  -2   0   4     1876.02     1833.65     78.05 o 
  -1   0   4       96.45       92.44     20.25 o 
   0   0   4      757.09      770.93     51.90 o 
   1   0   4      305.06      267.18     31.28 o 
   2   0   4       23.29       16.30     14.70 o 
   3   0   4    13289.51    14489.75    301.12 o 
   4   0   4     3700.59     3909.39    131.02 o 
   5   0   4     1439.92     1605.26     80.23 o 
   6   0   4      994.60      855.74     97.80 o 
   7   0   4        4.88       13.01     10.24 o 
   8   0   4       72.03       71.57     15.86 o 
   9   0   4       68.28      128.98     33.92 o 
  10   0   4       96.14      109.16     36.73 o 
  11   0   4      309.36      321.43     56.51 o 
  12   0   4      361.69      497.77     70.65 o 
 -14   1   4        8.80       33.88     21.66 o 
 -13   1   4        0.36      -24.59     17.39 o 
 -12   1   4       23.47       17.23     15.38 o 
 -11   1   4       77.81       64.32     27.56 o 
 -10   1   4       62.31       41.46     14.84 o 
  -9   1   4      183.08      153.31     25.52 o 
  -8   1   4        3.02        0.35      4.28 o 
  -7   1   4      765.24      843.15     29.53 o 
  -6   1   4     1806.76     2035.57     76.98 o 
  -5   1   4      719.40      692.73     27.06 o 
  -4   1   4     1043.16     1082.16     47.20 o 
  -3   1   4       68.78       60.72     11.41 o 
  -2   1   4      110.57      126.37     39.02 o 
  -1   1   4        0.31      -15.66     14.51 o 
   0   1   4      244.40      239.99     28.86 o 
   1   1   4      447.29      470.10     42.16 o 
   2   1   4      917.74     1060.72     60.41 o 
   3   1   4      207.67      184.91     20.24 o 
   4   1   4       29.69       30.31      9.55 o 
   5   1   4       33.13       44.44     14.82 o 
   6   1   4      193.82      212.65     16.61 o 
   7   1   4      367.36      370.30     21.67 o 
   8   1   4      235.23      246.50     33.80 o 
   9   1   4      321.38      323.58     49.90 o 
  10   1   4        0.41        8.59     30.55 o 
  11   1   4       12.57       37.30     19.34 o 
  12   1   4        0.08      -26.42     36.74 o 
 -14   2   4       97.57      152.56     25.15 o 
 -13   2   4      109.15      117.29     21.67 o 
 -12   2   4      314.96      352.91     33.05 o 
 -11   2   4      143.97      131.87     22.49 o 
 -10   2   4       28.47       24.61     15.60 o 
  -9   2   4      393.86      389.38     22.24 o 
  -8   2   4      230.94      232.49     14.40 o 
  -7   2   4      745.17      782.36     29.52 o 
  -6   2   4     8458.99     9260.52    185.81 o 
  -5   2   4     1216.74     1287.21     47.54 o 
  -4   2   4     1278.24     1230.81     65.11 o 
  -3   2   4     2428.77     2503.88     97.33 o 
  -2   2   4       22.49       14.95     15.30 o 
  -1   2   4     2341.65     2389.42     96.18 o 
   0   2   4     1956.46     1946.72     86.26 o 
   1   2   4     4208.15     4057.70    131.34 o 
   2   2   4     1025.40     1059.92     63.48 o 
   3   2   4     2016.03     1929.64     88.86 o 
   4   2   4     1769.09     1730.10     84.66 o 
   5   2   4     1657.92     1529.52     81.35 o 
   6   2   4      283.34      246.06     30.39 o 
   7   2   4      713.14      696.83     30.18 o 
   8   2   4      426.76      400.80     44.33 o 
   9   2   4      417.06      413.39     55.21 o 
  10   2   4      878.54      939.44     61.49 o 
  11   2   4      238.66      250.76     33.67 o 
  12   2   4      119.08      121.72     40.34 o 
 -14   3   4       44.31       80.86     23.74 o 
 -13   3   4        1.87        0.75     11.76 o 
 -12   3   4        2.24       10.15     15.50 o 
 -11   3   4        1.54       -3.99     13.40 o 
 -10   3   4      166.65      178.20     26.28 o 
  -9   3   4      361.18      333.60     21.71 o 
  -8   3   4      409.83      403.49     18.70 o 
  -7   3   4     2142.94     2119.73     57.73 o 
  -6   3   4      112.03       94.06     14.80 o 
  -5   3   4       44.71       38.32     10.90 o 
  -4   3   4      285.95      327.42     23.37 o 
  -3   3   4      511.06      528.66     45.55 o 
  -2   3   4     1276.83     1436.34     75.39 o 
  -1   3   4      424.56      468.88     43.40 o 
   0   3   4      475.50      510.66     46.76 o 
   1   3   4     2062.28     2358.72    100.07 o 
   2   3   4     1854.13     1880.52     89.22 o 
   3   3   4       66.23       85.74     21.06 o 
   4   3   4       13.09       17.48     12.98 o 
   5   3   4     1236.39     1187.42     73.37 o 
   6   3   4      456.13      478.10     28.57 o 
   7   3   4       71.90       87.36     15.43 o 
   8   3   4       14.44       -1.78     36.86 o 
   9   3   4       43.63       17.43     40.42 o 
  10   3   4      577.92      556.88     73.16 o 
  11   3   4        7.49      -33.81     34.55 o 
  12   3   4        0.00      -28.94     19.29 o 
 -14   4   4        3.00      -33.55     22.37 o 
 -13   4   4       21.97       38.18     19.02 o 
 -12   4   4       22.54       27.02     17.19 o 
 -11   4   4      135.89       91.47     18.18 o 
 -10   4   4       60.93       64.38     16.58 o 
  -9   4   4      117.16      118.94     14.93 o 
  -8   4   4      569.79      583.66     28.93 o 
  -7   4   4       33.12       26.66     10.02 o 
  -6   4   4      477.51      498.49     32.06 o 
  -5   4   4     2884.59     2970.67     78.73 o 
  -4   4   4     1131.60     1117.69     43.83 o 
  -3   4   4      555.19      549.60     48.54 o 
  -2   4   4     1105.91     1078.68     68.89 o 
  -1   4   4     2541.84     2723.39    113.64 o 
   0   4   4      541.05      481.13     47.31 o 
   1   4   4      131.03       69.40     20.31 o 
   2   4   4      731.88      703.21     57.99 o 
   3   4   4      338.26      275.33     36.26 o 
   4   4   4     1023.88      990.86     68.72 o 
   5   4   4     2344.01     2174.77    209.54 o 
   6   4   4     2642.25     2846.29     71.03 o 
   7   4   4       25.79       32.63     11.46 o 
   8   4   4      185.85      245.78     49.60 o 
   9   4   4       49.85       85.38     37.70 o 
  10   4   4       98.24       67.00     31.52 o 
  11   4   4       98.35      172.82     44.47 o 
 -13   5   4        4.44      -38.27     25.51 o 
 -12   5   4       17.86       37.41     19.84 o 
 -11   5   4        1.19      -13.06     14.31 o 
 -10   5   4       17.02       41.16     13.24 o 
  -9   5   4        0.10      -12.97      8.64 o 
  -8   5   4       15.34       17.14      7.60 o 
  -7   5   4       20.33        5.40      7.82 o 
  -6   5   4      770.58      693.15     32.67 o 
  -5   5   4        4.62        9.70      8.47 o 
  -4   5   4      186.10      169.54     17.21 o 
  -3   5   4      235.57      277.26     20.17 o 
  -2   5   4      106.73      179.35     33.80 o 
  -1   5   4      130.65      115.92     27.47 o 
   0   5   4       43.37       56.31     24.63 o 
   1   5   4        3.56      -18.76     17.90 o 
   2   5   4       50.29       47.13     22.03 o 
   3   5   4       43.47       19.69     15.22 o 
   4   5   4       52.37       66.77     22.45 o 
   5   5   4      201.40      224.61     25.99 o 
   6   5   4     2193.09     2327.99     85.72 o 
   7   5   4       13.08      -13.67     13.38 o 
   8   5   4       77.18       45.45     28.71 o 
   9   5   4       15.89       25.86     27.09 o 
  10   5   4       59.87       71.81     32.42 o 
  11   5   4        4.50       45.83     30.84 o 
 -13   6   4       97.48      113.64     29.41 o 
 -12   6   4       51.57        9.20     16.59 o 
 -11   6   4      179.68      174.30     33.23 o 
 -10   6   4      164.41      186.66     30.22 o 
  -9   6   4       71.50       75.98     16.53 o 
  -8   6   4      202.26      181.67     17.49 o 
  -7   6   4      169.22      165.95     16.10 o 
  -6   6   4      343.77      318.56     22.58 o 
  -5   6   4      496.10      462.79     30.04 o 
  -4   6   4     1029.13     1069.59     48.55 o 
  -3   6   4     1183.28     1094.58     53.28 o 
  -2   6   4     1534.48     1468.67     93.13 o 
  -1   6   4      693.49      641.96     59.21 o 
   0   6   4     1248.59     1252.94     83.10 o 
   1   6   4     1469.41     1419.10     88.83 o 
   2   6   4     1907.39     1864.72    102.34 o 
   3   6   4     1383.67     1316.05     86.09 o 
   4   6   4     1063.10     1152.34     69.25 o 
   5   6   4      455.39      394.24     36.45 o 
   6   6   4      213.13      209.82     28.12 o 
   7   6   4      187.40      171.90     25.12 o 
   8   6   4      622.69      722.76     82.68 o 
   9   6   4      104.03      130.82     40.59 o 
  10   6   4      125.60      159.64     44.66 o 
 -12   7   4       19.57       17.66     39.99 o 
 -11   7   4       10.47       31.01     17.46 o 
 -10   7   4        0.05        9.93     29.93 o 
  -9   7   4       13.61       21.60     11.99 o 
  -8   7   4        1.56       -4.55     10.70 o 
  -7   7   4       19.10       16.75     11.43 o 
  -6   7   4       84.79       84.39     17.98 o 
  -5   7   4      503.76      451.11     53.62 o 
  -4   7   4       45.93       42.03     20.99 o 
  -3   7   4       95.68      100.23     29.53 o 
  -2   7   4      283.33      333.81     47.30 o 
  -1   7   4      284.48      278.31     42.61 o 
   0   7   4      143.05      132.39     30.80 o 
   1   7   4       41.29       67.10     21.92 o 
   2   7   4      154.23      147.92     30.27 o 
   3   7   4      278.56      311.70     32.05 o 
   4   7   4       72.54       92.97     18.86 o 
   5   7   4      102.52      132.30     23.33 o 
   6   7   4      182.05      206.94     27.88 o 
   7   7   4        8.54        9.29     13.69 o 
   8   7   4        0.64        2.89     25.49 o 
   9   7   4       39.59       13.39     26.94 o 
  10   7   4       15.70       -2.46     18.43 o 
 -12   8   4        6.69        9.72     15.79 o 
 -11   8   4       27.75       23.98     48.68 o 
 -10   8   4       60.63       64.05     19.70 o 
  -9   8   4       15.25       20.87     11.27 o 
  -8   8   4       84.07       82.00     18.43 o 
  -7   8   4      324.71      328.70     28.14 o 
  -6   8   4        2.45        8.27     24.93 o 
  -5   8   4        6.50        7.02     15.25 o 
  -4   8   4      240.85      245.55     43.61 o 
  -3   8   4      433.35      425.59     54.66 o 
  -2   8   4     1008.18      947.81     83.22 o 
  -1   8   4      472.30      495.68     59.57 o 
   0   8   4      399.45      333.04     48.98 o 
   1   8   4      200.96      278.21     47.04 o 
   2   8   4       23.90       26.27     14.99 o 
   3   8   4      164.66      183.86     33.85 o 
   4   8   4       20.50        2.98     15.69 o 
   5   8   4      246.62      274.16     33.42 o 
   6   8   4      227.11      292.66     35.78 o 
   7   8   4     1219.76     1189.03    106.03 o 
   8   8   4      572.61      579.58     77.81 o 
   9   8   4      293.81      274.55     57.00 o 
 -11   9   4        5.16        3.31     18.62 o 
 -10   9   4       31.77       38.91     14.76 o 
  -9   9   4        1.61       14.21     11.52 o 
  -8   9   4        2.10       16.47     13.03 o 
  -7   9   4      259.19      258.83     26.85 o 
  -6   9   4       35.17       28.77     13.71 o 
  -5   9   4       41.79       33.69     17.52 o 
  -4   9   4      132.87       99.67     31.26 o 
  -3   9   4        0.28      -28.54     28.01 o 
  -2   9   4       77.47       77.50     28.94 o 
  -1   9   4       77.92      120.61     37.17 o 
   0   9   4      356.84      328.53     51.81 o 
   1   9   4      354.63      364.18     48.40 o 
   2   9   4       19.65       29.44     20.18 o 
   3   9   4       11.08       19.08     15.53 o 
   4   9   4       44.67       43.83     33.09 o 
   5   9   4       66.97       45.48     18.85 o 
   6   9   4        5.50       -5.74     13.81 o 
   7   9   4        4.98       24.10     23.25 o 
   8   9   4        8.77       21.40     23.42 o 
 -10  10   4      133.53      140.39     27.58 o 
  -9  10   4      285.17      290.12     37.31 o 
  -8  10   4      205.03      227.69     40.96 o 
  -7  10   4      179.79      182.16     41.49 o 
  -6  10   4       23.82       17.75     19.35 o 
  -5  10   4      316.25      279.85     50.81 o 
  -4  10   4      198.11      262.92     47.00 o 
  -3  10   4      301.75      288.72     50.76 o 
  -2  10   4      650.41      696.85     77.30 o 
  -1  10   4      562.95      618.56     73.09 o 
   0  10   4      671.99      693.40     48.69 o 
   1  10   4      643.78      671.85     49.08 o 
   2  10   4      457.01      416.32     42.70 o 
   3  10   4       95.89      119.30     23.53 o 
   4  10   4       82.73      109.10     38.60 o 
   5  10   4       97.37      105.61     23.52 o 
   6  10   4      270.53      235.05     34.58 o 
   7  10   4      302.78      222.91     50.62 o 
  -8  11   4        1.30      -36.56     24.37 o 
  -7  11   4       52.54       33.53     25.54 o 
  -6  11   4       15.17       19.13     17.19 o 
  -5  11   4       91.56      105.76     38.18 o 
  -4  11   4       43.35       93.79     35.67 o 
  -3  11   4       24.80       40.25     25.09 o 
  -2  11   4        4.60      -29.29     30.03 o 
  -1  11   4        0.29       20.97     19.25 o 
   0  11   4        0.27       19.80     23.04 o 
   1  11   4        1.44        9.71     19.67 o 
   2  11   4       28.23       -3.15     12.27 o 
   3  11   4       20.66       17.48     22.03 o 
   4  11   4        3.89      -20.34     15.64 o 
   5  11   4        9.47        8.98     14.34 o 
   6  11   4        7.93      -13.61     19.48 o 
  -6  12   4       10.45      -22.87     22.37 o 
  -5  12   4       62.32       86.44     31.98 o 
  -4  12   4       92.39       91.59     35.99 o 
  -3  12   4       81.08      128.02     39.06 o 
  -2  12   4      103.55      191.01     46.87 o 
  -1  12   4      125.53      153.53     43.09 o 
   0  12   4      167.56      201.77     47.57 o 
   1  12   4      393.28      329.66     59.84 o 
   2  12   4      417.18      507.63     71.80 o 
   3  12   4       51.81       58.87     29.89 o 
   4  12   4      118.79      144.67     44.05 o 
  -3  13   4       32.98      115.19     44.94 o 
  -2  13   4        9.05       38.21     38.80 o 
  -1  13   4        6.45        4.44     24.76 o 
   0  13   4       21.30        8.83     21.51 o 
 -14   1   5        8.37        3.64     14.54 o 
 -13   1   5       46.64       57.89     21.88 o 
 -12   1   5      206.80      244.90     33.99 o 
 -11   1   5       23.53       18.10     14.94 o 
 -10   1   5      164.50      172.92     25.38 o 
  -9   1   5      184.57      197.84     18.98 o 
  -8   1   5      416.63      441.42     33.12 o 
  -7   1   5      377.86      449.38     21.69 o 
  -6   1   5      470.03      484.92     25.22 o 
  -5   1   5      568.28      517.51     31.43 o 
  -4   1   5     2409.93     2451.06     71.09 o 
  -3   1   5     1594.24     1622.14     68.41 o 
  -2   1   5     3876.25     3907.68     93.77 o 
  -1   1   5     1227.99     1159.47     49.88 o 
   0   1   5      147.86      129.79     41.36 o 
   1   1   5     3538.55     3425.34    102.54 o 
   2   1   5     1351.40     1367.60     56.24 o 
   3   1   5     3461.48     3387.39     91.78 o 
   4   1   5     3422.80     3360.85     92.33 o 
   5   1   5      293.39      283.32     26.61 o 
   6   1   5      623.83      580.27     44.44 o 
   7   1   5      150.73      144.64     15.60 o 
   8   1   5       92.86       48.06     12.61 o 
   9   1   5      322.33      373.12     39.05 o 
  10   1   5       84.01      125.17     26.01 o 
  11   1   5       95.54      106.58     24.51 o 
 -14   2   5       36.12       42.90     23.52 o 
 -13   2   5       10.89        3.24     14.12 o 
 -12   2   5        0.15      -18.34     14.10 o 
 -11   2   5        0.67      -37.94     25.29 o 
 -10   2   5       65.71       45.94     16.86 o 
  -9   2   5       84.85       76.21     13.54 o 
  -8   2   5      653.13      645.32     26.72 o 
  -7   2   5      814.75      847.98     30.89 o 
  -6   2   5       10.52        7.08      7.36 o 
  -5   2   5       34.76       25.48     11.37 o 
  -4   2   5        0.38        2.05     15.11 o 
  -3   2   5        0.89       -6.54     16.21 o 
  -2   2   5       24.19       25.79     14.58 o 
  -1   2   5        3.55      -18.23     20.56 o 
   0   2   5       17.79        3.40     14.55 o 
   1   2   5     1477.16     1536.13     84.15 o 
   2   2   5        1.19        1.64     14.64 o 
   3   2   5      118.56      142.39     29.80 o 
   4   2   5       76.79       91.25     24.25 o 
   5   2   5       12.40       12.80     11.94 o 
   6   2   5       22.05       19.38     10.25 o 
   7   2   5      265.29      274.50     20.90 o 
   8   2   5       28.54       18.77     10.93 o 
   9   2   5       68.13       65.00     19.25 o 
  10   2   5        0.33       15.98     13.27 o 
  11   2   5       11.12       48.99     30.61 o 
 -14   3   5       18.35      -12.27     15.64 o 
 -13   3   5       25.11       12.80     17.67 o 
 -12   3   5       70.46       70.42     20.67 o 
 -11   3   5      349.18      399.87     41.42 o 
 -10   3   5      245.12      284.69     33.46 o 
  -9   3   5      241.43      216.03     19.96 o 
  -8   3   5      379.75      377.55     21.07 o 
  -7   3   5     1273.29     1357.72     40.22 o 
  -6   3   5      122.97      134.51     18.68 o 
  -5   3   5     1026.32     1079.22     78.99 o 
  -4   3   5        6.69        4.44     13.21 o 
  -3   3   5     1763.80     1897.95     95.13 o 
  -2   3   5      304.54      221.40     34.22 o 
  -1   3   5      338.61      308.32     42.71 o 
   0   3   5       62.01       47.03     20.27 o 
   1   3   5       38.56       55.13     20.05 o 
   2   3   5      743.49      737.47     60.61 o 
   3   3   5      754.55      647.87     59.56 o 
   4   3   5     2423.02     2434.75    113.97 o 
   5   3   5      480.94      509.59     51.45 o 
   6   3   5      759.56      796.71     49.45 o 
   7   3   5     1185.43     1207.90     50.34 o 
   8   3   5     1233.33     1270.86     53.85 o 
   9   3   5      873.16      913.53     92.93 o 
  10   3   5      226.63      276.01     55.97 o 
  11   3   5       68.70       95.94     34.80 o 
 -14   4   5        0.37       -0.67     16.32 o 
 -13   4   5        2.36       14.51     13.69 o 
 -12   4   5        0.08       11.80     28.40 o 
 -11   4   5       37.00        9.81     48.58 o 
 -10   4   5        1.59       -0.44     14.14 o 
  -9   4   5      267.59      250.57     22.49 o 
  -8   4   5      369.34      298.09     24.21 o 
  -7   4   5       46.64       30.53     10.04 o 
  -6   4   5        4.38       11.20     17.76 o 
  -5   4   5       92.33       90.52     14.81 o 
  -4   4   5       32.03       48.95     18.24 o 
  -3   4   5      799.88      806.40     64.20 o 
  -2   4   5        9.87       14.00     16.49 o 
  -1   4   5       50.77       86.86     27.55 o 
   0   4   5      676.85      691.00     60.98 o 
   1   4   5       23.25      -25.77     21.28 o 
   2   4   5        2.32       14.94     17.91 o 
   3   4   5       10.67       54.61     25.42 o 
   4   4   5        7.09       -1.29     15.97 o 
   5   4   5       73.32       53.78     19.92 o 
   6   4   5      119.16      121.24     22.66 o 
   7   4   5        0.37       -6.81      8.74 o 
   8   4   5       28.11       -1.32     21.02 o 
   9   4   5       23.16       42.66     28.63 o 
  10   4   5       45.85        8.68     22.71 o 
 -13   5   5      107.78      127.28     41.14 o 
 -12   5   5       53.48       43.79     18.89 o 
 -11   5   5      180.33      198.59     51.45 o 
 -10   5   5       49.35       85.37     21.06 o 
  -9   5   5        3.86       -1.92     11.07 o 
  -8   5   5       75.84       53.89     12.35 o 
  -7   5   5      273.06      269.88     22.82 o 
  -6   5   5       17.40       15.36      8.71 o 
  -5   5   5      597.80      549.74     33.92 o 
  -4   5   5      702.38      726.54     37.83 o 
  -3   5   5     2100.13     2159.19    111.15 o 
  -2   5   5     1532.71     1478.02     90.30 o 
  -1   5   5     1335.37     1355.85     87.66 o 
   0   5   5      884.49      851.72     69.38 o 
   1   5   5      288.35      214.49     37.90 o 
   2   5   5     1113.00     1157.57     81.94 o 
   3   5   5      314.72      322.11     43.90 o 
   4   5   5     2195.03     2148.64    114.80 o 
   5   5   5      127.05      133.67     22.95 o 
   6   5   5      163.13      178.75     26.17 o 
   7   5   5      107.51      107.36     22.06 o 
   8   5   5      184.97      191.32     44.42 o 
   9   5   5       45.90       52.60     22.68 o 
  10   5   5      106.11      153.02     43.29 o 
 -13   6   5       23.84        8.23     24.39 o 
 -12   6   5        5.25       14.71     19.99 o 
 -11   6   5        1.35      -14.91     13.86 o 
 -10   6   5        0.04       -1.74     14.13 o 
  -9   6   5      191.80      184.22     20.73 o 
  -8   6   5      207.28      208.67     21.60 o 
  -7   6   5        1.51       -0.11     10.74 o 
  -6   6   5       27.83       37.29     17.89 o 
  -5   6   5       33.89       28.17     10.15 o 
  -4   6   5      322.22      313.45     24.47 o 
  -3   6   5       46.82       44.01      9.47 o 
  -2   6   5       27.89       37.33     23.63 o 
  -1   6   5      231.02      212.54     36.93 o 
   0   6   5       20.00       43.87     25.49 o 
   1   6   5        8.66       22.60     19.70 o 
   2   6   5      127.34      144.15     33.13 o 
   3   6   5      318.16      338.02     47.40 o 
   4   6   5      120.49      165.82     34.95 o 
   5   6   5     1134.65     1198.00     65.42 o 
   6   6   5       51.76       62.39     17.94 o 
   7   6   5       45.74       33.94     13.67 o 
   8   6   5        2.85       -4.71     23.36 o 
   9   6   5        6.94      -11.46     18.70 o 
  10   6   5        0.50      -23.04     26.98 o 
 -12   7   5        8.52       48.18     29.89 o 
 -11   7   5       10.61      -12.74     23.43 o 
 -10   7   5       47.34       25.37     12.95 o 
  -9   7   5       85.66       63.39     23.32 o 
  -8   7   5     1090.94     1200.53    104.94 o 
  -7   7   5        5.85        1.72     12.23 o 
  -6   7   5      281.43      249.19     42.12 o 
  -5   7   5      582.35      542.40     60.15 o 
  -4   7   5      723.70      754.01     71.59 o 
  -3   7   5      539.21      479.09     57.61 o 
  -2   7   5     1774.54     1694.74    107.86 o 
  -1   7   5     2020.53     1826.19    111.06 o 
   0   7   5     1409.20     1422.81     98.53 o 
   1   7   5      929.80      824.45     74.69 o 
   2   7   5      513.44      486.74     57.75 o 
   3   7   5      144.07      131.23     29.75 o 
   4   7   5      113.79      120.52     22.12 o 
   5   7   5     1651.86     1818.08     82.76 o 
   6   7   5      896.44      867.11     58.58 o 
   7   7   5      466.31      405.64     64.15 o 
   8   7   5      463.29      484.97     72.66 o 
   9   7   5       87.35      121.82     42.49 o 
 -11   8   5       29.38       24.93     22.53 o 
 -10   8   5        5.15       18.49     11.78 o 
  -9   8   5        0.05      -22.08     14.72 o 
  -8   8   5       12.29       14.18     24.98 o 
  -7   8   5       73.41       51.94     18.57 o 
  -6   8   5      109.04      127.77     22.83 o 
  -5   8   5        0.05       -0.54     22.99 o 
  -4   8   5       34.98       42.84     29.38 o 
  -3   8   5        0.10      -25.68     24.67 o 
  -2   8   5       80.56       76.46     27.74 o 
  -1   8   5       24.84       26.50     21.01 o 
   0   8   5       22.94       76.22     30.36 o 
   1   8   5      360.19      255.20     44.96 o 
   2   8   5      293.94      294.99     49.64 o 
   3   8   5       76.94       85.05     20.61 o 
   4   8   5       36.97       50.73     24.67 o 
   5   8   5        5.18      -16.48     13.81 o 
   6   8   5        4.51       -4.80     12.34 o 
   7   8   5        8.58      -32.10     28.46 o 
   8   8   5       30.31       25.39     26.21 o 
 -11   9   5       24.78      -25.61     29.07 o 
 -10   9   5       58.90       67.78     20.37 o 
  -9   9   5       32.72       44.19     27.78 o 
  -8   9   5       13.66       15.37     14.46 o 
  -7   9   5       14.61       34.38     14.47 o 
  -6   9   5      513.71      486.29     46.17 o 
  -5   9   5      287.53      312.85     54.36 o 
  -4   9   5      652.76      620.56     73.03 o 
  -3   9   5      195.12      234.40     45.50 o 
  -2   9   5       17.96       16.61     21.35 o 
  -1   9   5       28.80        2.54     19.59 o 
   0   9   5        2.99        2.13     18.79 o 
   1   9   5      207.48      266.22     49.21 o 
   2   9   5      219.77      269.38     33.83 o 
   3   9   5      543.86      545.87     47.39 o 
   4   9   5      251.89      268.86     35.29 o 
   5   9   5      434.68      442.57     45.14 o 
   6   9   5       83.27       94.89     56.67 o 
   7   9   5      247.43      319.24     59.30 o 
  -9  10   5        4.92       -8.48     20.48 o 
  -8  10   5        0.51       35.78     25.59 o 
  -7  10   5       46.31        2.09     27.99 o 
  -6  10   5       37.87       41.30     33.79 o 
  -5  10   5      113.77       83.57     27.70 o 
  -4  10   5       30.30       17.38     26.92 o 
  -3  10   5        1.26        8.46     16.45 o 
  -2  10   5       58.04       88.26     35.03 o 
  -1  10   5      181.46      206.15     44.22 o 
   0  10   5       42.48       -1.55     14.24 o 
   1  10   5        0.18       -1.83     12.51 o 
   2  10   5       10.68       27.20     17.91 o 
   3  10   5      179.08      182.39     29.74 o 
   4  10   5       17.60       10.45     25.96 o 
   5  10   5        4.51      -11.68     16.67 o 
   6  10   5        1.05        6.74     14.02 o 
  -8  11   5       78.10       46.06     20.55 o 
  -7  11   5      174.52      174.59     42.96 o 
  -6  11   5      107.55      119.07     35.79 o 
  -5  11   5       48.45       44.61     24.97 o 
  -4  11   5        1.32      -16.42     22.12 o 
  -3  11   5       52.94       23.58     25.17 o 
  -2  11   5      131.14      136.64     44.15 o 
  -1  11   5      440.78      470.46     69.14 o 
   0  11   5     1076.12     1155.01    107.40 o 
   1  11   5      320.26      333.01     56.69 o 
   2  11   5      229.56      224.22     32.10 o 
   3  11   5      121.38      123.27     25.76 o 
   4  11   5       38.99       72.05     21.80 o 
  -6  12   5        3.53       -3.07     26.25 o 
  -5  12   5        7.39      -23.69     23.43 o 
  -4  12   5       18.89      -29.62     35.35 o 
  -3  12   5       64.27       77.19     38.30 o 
  -2  12   5       29.05        4.33     24.92 o 
  -1  12   5        5.64       12.60     28.29 o 
   0  12   5        4.82       -1.53     18.06 o 
   1  12   5       14.49       35.55     25.57 o 
   2  12   5        0.87       11.83     19.69 o 
 -14   0   6       37.18      -18.89     23.23 o 
 -13   0   6        0.27       20.88     28.05 o 
 -12   0   6       98.29      110.87     35.43 o 
 -11   0   6       50.13       37.86     23.01 o 
 -10   0   6       34.60       68.04     30.36 o 
  -9   0   6       38.73       21.17     15.26 o 
  -8   0   6       38.96       28.54     20.22 o 
  -7   0   6       52.95       56.41     16.51 o 
  -6   0   6      718.70      710.82     56.23 o 
  -5   0   6       76.69       84.65     23.05 o 
  -4   0   6     1101.70     1115.54     71.72 o 
  -3   0   6      770.86      692.31     56.61 o 
  -2   0   6     1520.18     1486.25     85.87 o 
  -1   0   6      741.05      766.21     62.47 o 
   0   0   6     3856.95     4023.97    151.32 o 
   1   0   6     1333.25     1176.29     79.17 o 
   2   0   6      518.52      531.27     54.57 o 
   3   0   6       39.89       21.92     13.87 o 
   4   0   6       19.69        4.47     14.89 o 
   5   0   6      469.51      381.90     47.89 o 
   6   0   6       22.20       66.05     23.99 o 
   7   0   6      131.16      162.32     48.33 o 
   8   0   6      615.36      571.59     71.97 o 
   9   0   6      446.23      471.31     65.01 o 
  10   0   6      140.05      168.03     41.35 o 
 -14   1   6        2.59      -40.72     27.39 o 
 -13   1   6       14.08        7.05     15.32 o 
 -12   1   6       64.58       92.84     24.12 o 
 -11   1   6        1.24       16.56     14.60 o 
 -10   1   6        0.05      -28.14     18.76 o 
  -9   1   6        0.21        0.59      6.10 o 
  -8   1   6        1.38       -2.22      7.47 o 
  -7   1   6       19.72       12.53      7.63 o 
  -6   1   6      297.08      337.25     28.13 o 
  -5   1   6      107.94      129.23     18.72 o 
  -4   1   6      478.21      470.82     33.97 o 
  -3   1   6       33.19       44.94     15.32 o 
  -2   1   6      201.50      210.36     24.57 o 
  -1   1   6      232.19      238.79     26.58 o 
   0   1   6      552.12      551.03     37.82 o 
   1   1   6       35.12       24.74     12.68 o 
   2   1   6        1.62       46.34     15.84 o 
   3   1   6       32.75       25.56     12.19 o 
   4   1   6      288.22      298.83     29.62 o 
   5   1   6       11.06      -12.09     10.66 o 
   6   1   6      134.16      138.76     22.61 o 
   7   1   6      238.94      214.94     19.74 o 
   8   1   6      104.14      101.95     21.76 o 
   9   1   6       21.63       17.98     16.12 o 
  10   1   6        5.37       18.17     15.44 o 
 -14   2   6        1.37      -33.12     22.08 o 
 -13   2   6       12.88       16.43     18.93 o 
 -12   2   6      107.74      137.00     27.79 o 
 -11   2   6      255.83      260.42     34.95 o 
 -10   2   6     1038.29     1205.94     68.92 o 
  -9   2   6     1253.95     1291.75     50.78 o 
  -8   2   6      336.96      321.02     20.78 o 
  -7   2   6       99.57      122.68     15.51 o 
  -6   2   6        2.61        6.31     11.18 o 
  -5   2   6        4.46      -10.02     10.99 o 
  -4   2   6     1646.14     1745.58     66.11 o 
  -3   2   6     3476.59     3438.52     96.47 o 
  -2   2   6     3813.59     3628.69    100.01 o 
  -1   2   6      699.57      677.04     59.07 o 
   0   2   6     1702.51     1720.12     96.23 o 
   1   2   6      548.33      538.84     53.53 o 
   2   2   6       76.01       71.81     17.08 o 
   3   2   6     1852.25     1742.44     84.60 o 
   4   2   6     1029.31     1009.21     54.82 o 
   5   2   6     1676.47     1645.65     75.99 o 
   6   2   6     2099.85     2254.13     84.90 o 
   7   2   6     1643.11     1745.63     73.83 o 
   8   2   6      289.03      293.14     33.12 o 
   9   2   6      196.22      223.82     32.67 o 
  10   2   6       48.71       88.61     34.25 o 
 -14   3   6        0.77       36.52     17.14 o 
 -13   3   6       12.40        9.41     24.05 o 
 -12   3   6       43.02       28.43     13.32 o 
 -11   3   6       54.16       39.99     44.83 o 
 -10   3   6        1.09        0.67     10.78 o 
  -9   3   6      165.84      135.50     17.97 o 
  -8   3   6        0.04       -7.11      7.54 o 
  -7   3   6       41.17       34.64     10.02 o 
  -6   3   6        2.00        7.13      8.39 o 
  -5   3   6      109.57      105.73     27.91 o 
  -4   3   6      187.78      204.81     36.30 o 
  -3   3   6        3.54       49.57     21.64 o 
  -2   3   6      175.32      144.46     32.19 o 
  -1   3   6      134.46      128.60     31.85 o 
   0   3   6      123.61      164.86     33.51 o 
   1   3   6       28.86       45.11     21.91 o 
   2   3   6        3.31       20.50     19.17 o 
   3   3   6       29.28        9.68     14.36 o 
   4   3   6       12.03        5.43     17.18 o 
   5   3   6       10.30      -24.04     19.16 o 
   6   3   6      112.04      157.86     23.29 o 
   7   3   6       47.88       55.71     10.90 o 
   8   3   6       61.86       41.91     13.92 o 
   9   3   6        0.34        5.35     28.42 o 
  10   3   6       69.47       77.92     33.60 o 
 -13   4   6       31.95       70.14     30.22 o 
 -12   4   6        4.74       23.55     18.10 o 
 -11   4   6       25.02       63.89     21.46 o 
 -10   4   6      170.16      187.74     30.03 o 
  -9   4   6      324.48      361.91     27.76 o 
  -8   4   6      265.43      269.75     19.70 o 
  -7   4   6      123.71      129.07     36.49 o 
  -6   4   6       96.37      111.77     18.18 o 
  -5   4   6      927.28      945.58     47.81 o 
  -4   4   6      329.55      358.36     46.97 o 
  -3   4   6      398.08      395.05     50.71 o 
  -2   4   6      156.11      115.07     31.35 o 
  -1   4   6      151.18      144.71     31.53 o 
   0   4   6      116.65       89.61     26.93 o 
   1   4   6      415.06      365.46     47.31 o 
   2   4   6     3294.87     3654.19    154.50 o 
   3   4   6      746.56      785.52     70.51 o 
   4   4   6        9.84       14.25     14.49 o 
   5   4   6     1455.73     1425.96     95.97 o 
   6   4   6      210.95      254.93     31.95 o 
   7   4   6      329.81      309.15     34.01 o 
   8   4   6      233.18      334.82     38.50 o 
   9   4   6       53.88       66.55     30.75 o 
 -13   5   6       19.35       39.73     18.62 o 
 -12   5   6       14.29      -13.80     17.25 o 
 -11   5   6        0.12       -7.36     13.68 o 
 -10   5   6        0.08      -14.70     16.10 o 
  -9   5   6      163.75      147.48     19.55 o 
  -8   5   6      402.41      401.87     29.66 o 
  -7   5   6        4.04        4.30     20.24 o 
  -6   5   6        0.18       19.77     12.39 o 
  -5   5   6      278.19      286.43     28.86 o 
  -4   5   6        2.63        5.90     18.88 o 
  -3   5   6        0.79        7.21     20.11 o 
  -2   5   6        1.41       17.50     20.87 o 
  -1   5   6       38.18       35.84     22.95 o 
   0   5   6        7.88      -14.64     20.23 o 
   1   5   6       31.68       39.60     20.23 o 
   2   5   6        5.41       35.45     24.43 o 
   3   5   6     1540.17     1491.81    100.07 o 
   4   5   6      251.79      307.20     45.67 o 
   5   5   6       98.05       81.40     27.22 o 
   6   5   6       41.54       38.77     18.66 o 
   7   5   6       63.55       75.19     37.37 o 
   8   5   6       26.62       56.61     27.87 o 
   9   5   6       51.54       29.56     23.70 o 
 -13   6   6       29.24       -9.88     24.05 o 
 -12   6   6       13.84       27.11     19.00 o 
 -11   6   6       40.97       39.72     49.50 o 
 -10   6   6       49.63       59.32     13.73 o 
  -9   6   6       23.07       28.81     11.64 o 
  -8   6   6        9.56        7.26      9.64 o 
  -7   6   6      405.58      369.18     31.87 o 
  -6   6   6      480.22      534.48     37.03 o 
  -5   6   6      810.93      814.38     44.15 o 
  -4   6   6     1506.78     1468.42     58.02 o 
  -3   6   6     1021.68      968.05     80.74 o 
  -2   6   6      868.60      851.04     76.49 o 
  -1   6   6      773.86      740.68     69.81 o 
   0   6   6      635.94      684.34     67.72 o 
   1   6   6      453.17      466.36     58.35 o 
   2   6   6      524.25      447.58     55.91 o 
   3   6   6      454.90      515.39     58.71 o 
   4   6   6      638.25      677.02     70.18 o 
   5   6   6      413.62      452.79     43.18 o 
   6   6   6      231.53      208.24     30.87 o 
   7   6   6      171.30      183.46     47.31 o 
   8   6   6      182.29      222.05     53.75 o 
   9   6   6       31.10       52.88     29.12 o 
 -12   7   6        0.55      -14.45     20.12 o 
 -11   7   6        5.88       56.48     32.04 o 
 -10   7   6        0.25      -18.36     14.73 o 
  -9   7   6       24.42       30.09     15.59 o 
  -8   7   6      242.30      218.23     42.91 o 
  -7   7   6        5.04        2.70     20.83 o 
  -6   7   6        0.95       11.66     18.18 o 
  -5   7   6      199.23      188.81     40.48 o 
  -4   7   6      359.92      315.55     48.03 o 
  -3   7   6        5.26        3.34     21.95 o 
  -2   7   6       30.51       27.56     20.28 o 
  -1   7   6      150.90      126.53     33.07 o 
   0   7   6        0.62       -0.47     22.34 o 
   1   7   6       79.07       68.22     24.34 o 
   2   7   6      180.90      171.72     38.99 o 
   3   7   6       26.23       43.78     24.63 o 
   4   7   6      221.83      183.73     38.84 o 
   5   7   6       56.28       50.46     18.42 o 
   6   7   6       48.82       53.29     19.75 o 
   7   7   6        3.59        9.27     20.14 o 
   8   7   6       30.07        8.07     23.64 o 
 -11   8   6       17.46        9.61     23.22 o 
 -10   8   6      136.41      129.77     26.51 o 
  -9   8   6        0.84       -7.04     14.52 o 
  -8   8   6      155.74      212.18     31.34 o 
  -7   8   6      184.13      249.08     49.26 o 
  -6   8   6      359.34      368.98     56.84 o 
  -5   8   6       86.98      100.33     33.85 o 
  -4   8   6       14.16        2.23     21.50 o 
  -3   8   6        2.21       26.19     23.89 o 
  -2   8   6        5.86       -3.91     16.65 o 
  -1   8   6       87.99       80.56     30.21 o 
   0   8   6       78.79       81.82     29.73 o 
   1   8   6       53.42       30.80     25.69 o 
   2   8   6       79.10      104.38     29.03 o 
   3   8   6      236.40      321.40     52.44 o 
   4   8   6      705.63      738.45     57.20 o 
   5   8   6      379.99      390.54     41.83 o 
   6   8   6      115.56       98.83     32.53 o 
   7   8   6       90.66       88.73     35.33 o 
 -10   9   6       15.46       13.47     14.39 o 
  -9   9   6        7.37        1.21     20.04 o 
  -8   9   6       50.67       52.18     19.24 o 
  -7   9   6       49.19       26.74     24.90 o 
  -6   9   6       49.60       64.30     31.82 o 
  -5   9   6       25.31       64.43     31.77 o 
  -4   9   6       36.99       76.76     35.24 o 
  -3   9   6        1.37       -3.59     18.32 o 
  -2   9   6       30.99       49.52     25.35 o 
  -1   9   6       41.48       31.41     28.14 o 
   0   9   6        0.18        3.59     23.32 o 
   1   9   6        3.82        8.11     20.99 o 
   2   9   6       12.03       18.51     21.17 o 
   3   9   6       87.02       80.94     26.50 o 
   4   9   6       10.70        3.74     12.01 o 
   5   9   6        0.00        0.35     13.05 o 
   6   9   6       17.75        5.01     15.89 o 
  -9  10   6       40.47       52.92     18.74 o 
  -8  10   6      109.05      142.51     27.62 o 
  -7  10   6      114.96      119.59     24.52 o 
  -6  10   6      125.83      111.83     35.32 o 
  -5  10   6      185.59       96.55     31.78 o 
  -4  10   6       97.55      114.69     38.65 o 
  -3  10   6      208.15      181.20     43.36 o 
  -2  10   6      381.43      402.59     62.61 o 
  -1  10   6      618.84      683.71     83.88 o 
   0  10   6      366.39      465.13     68.11 o 
   1  10   6      472.86      502.30     48.27 o 
   2  10   6      398.32      376.14     41.59 o 
   3  10   6      187.90      234.60     33.40 o 
   4  10   6      271.07      291.73     37.80 o 
   5  10   6      151.92      150.44     28.46 o 
  -7  11   6       28.51      -22.37     30.75 o 
  -6  11   6        7.01       31.54     28.06 o 
  -5  11   6        1.10      -30.16     30.55 o 
  -4  11   6        6.95      -61.99     41.33 o 
  -3  11   6       18.71       17.56     23.01 o 
  -2  11   6       12.88       38.67     27.24 o 
  -1  11   6        0.29       -7.87     24.48 o 
   0  11   6        0.21       -6.03     26.07 o 
   1  11   6       12.47       -1.67     15.67 o 
   2  11   6        0.04      -29.33     19.55 o 
   3  11   6        2.52        1.74     22.34 o 
  -4  12   6       39.30      -27.25     28.88 o 
  -3  12   6       53.20       48.00     30.13 o 
  -2  12   6      195.37      205.12     51.55 o 
  -1  12   6      158.77      142.23     44.09 o 
   0  12   6      157.11      126.10     42.77 o 
 -14   1   7       11.35      -13.52     29.45 o 
 -13   1   7        7.35       23.01     15.65 o 
 -12   1   7       13.29       54.75     19.04 o 
 -11   1   7       34.65       50.86     29.28 o 
 -10   1   7       60.20      100.23     22.80 o 
  -9   1   7       91.24       86.91     12.66 o 
  -8   1   7      105.75      127.81     14.94 o 
  -7   1   7       63.83       84.79     15.78 o 
  -6   1   7       82.52      101.99     18.77 o 
  -5   1   7      466.44      528.65     38.22 o 
  -4   1   7      757.96      778.96     46.95 o 
  -3   1   7      779.86      707.32     47.03 o 
  -2   1   7     3038.47     3175.37    112.06 o 
  -1   1   7      974.47      918.07     75.41 o 
   0   1   7     1298.52     1285.91     63.06 o 
   1   1   7      767.54      710.76     47.24 o 
   2   1   7      113.88      102.45     21.69 o 
   3   1   7      176.27      169.63     24.99 o 
   4   1   7      753.47      743.08     50.35 o 
   5   1   7       69.46      129.93     24.21 o 
   6   1   7     1993.49     1803.07    226.00 o 
   7   1   7      326.20      334.87     34.31 o 
   8   1   7      173.15      189.67     31.14 o 
   9   1   7      243.46      306.83     61.46 o 
 -14   2   7       36.12       13.13     15.81 o 
 -13   2   7        3.84      -27.51     18.34 o 
 -12   2   7       30.91       37.28     23.95 o 
 -11   2   7       44.75       56.75     42.02 o 
 -10   2   7        3.54      -28.31     18.87 o 
  -9   2   7       44.45       33.99     10.18 o 
  -8   2   7       10.70       18.34      8.62 o 
  -7   2   7      434.45      469.57     31.45 o 
  -6   2   7       54.06       55.40     14.30 o 
  -5   2   7        4.32        1.53     11.79 o 
  -4   2   7       21.26       35.25     14.01 o 
  -3   2   7       27.54        6.57     12.64 o 
  -2   2   7       14.93       17.29     17.17 o 
  -1   2   7      216.46      195.58     25.89 o 
   0   2   7      566.06      524.58     41.20 o 
   1   2   7       22.48        6.67     17.75 o 
   2   2   7       10.76       14.50     12.56 o 
   3   2   7       46.72       34.14     14.19 o 
   4   2   7      593.32      531.33     42.32 o 
   5   2   7      715.88      709.74     86.55 o 
   6   2   7      144.23      168.23     30.01 o 
   7   2   7       56.14       45.52     13.83 o 
   8   2   7       59.09       61.50     20.24 o 
   9   2   7       73.19      118.40     26.44 o 
 -13   3   7       52.62       23.65     24.43 o 
 -12   3   7      177.25      210.28     32.89 o 
 -11   3   7      270.83      208.74     32.85 o 
 -10   3   7      698.09      736.28     73.98 o 
  -9   3   7       82.26       71.89     13.57 o 
  -8   3   7      137.87      142.62     15.47 o 
  -7   3   7        7.90       10.60      8.79 o 
  -6   3   7      372.84      331.43     31.86 o 
  -5   3   7      244.32      244.27     27.21 o 
  -4   3   7      169.82      179.29     25.05 o 
  -3   3   7      156.93      131.97     31.20 o 
  -2   3   7       12.92        5.16     20.08 o 
  -1   3   7      903.11      863.29     74.41 o 
   0   3   7      508.95      528.68     58.11 o 
   1   3   7     1949.90     1906.83    112.92 o 
   2   3   7        4.05       -5.06     24.05 o 
   3   3   7      407.03      419.32     54.54 o 
   4   3   7      232.49      211.65     28.83 o 
   5   3   7     1109.64     1124.33     64.52 o 
   6   3   7      444.41      426.84     53.69 o 
   7   3   7      588.57      555.08     38.98 o 
   8   3   7      216.28      172.42     45.03 o 
   9   3   7       57.53       72.41     31.88 o 
 -13   4   7       10.16       33.19     17.50 o 
 -12   4   7       12.73       12.36     36.45 o 
 -11   4   7        3.29      -18.91     24.39 o 
 -10   4   7       19.41       40.97     31.19 o 
  -9   4   7       66.40       69.41     15.48 o 
  -8   4   7       66.34       57.79     11.74 o 
  -7   4   7        8.10       -9.86      9.67 o 
  -6   4   7       50.43       63.93     16.42 o 
  -5   4   7      350.08      353.47     49.55 o 
  -4   4   7      109.90      154.96     34.83 o 
  -3   4   7       67.52       74.64     27.47 o 
  -2   4   7      367.58      370.66     52.61 o 
  -1   4   7        6.91      -14.56     17.18 o 
   0   4   7      141.92      137.43     32.34 o 
   1   4   7        0.45        2.78     18.30 o 
   2   4   7      816.01      805.10     76.70 o 
   3   4   7        1.18        9.75     23.58 o 
   4   4   7       18.82       18.40     16.88 o 
   5   4   7        9.95       12.16     17.55 o 
   6   4   7        5.84        4.20     11.94 o 
   7   4   7        1.78        3.17     24.60 o 
   8   4   7        2.23       47.25     28.02 o 
 -13   5   7        0.67      -23.65     16.43 o 
 -12   5   7       51.75       25.07     20.35 o 
 -11   5   7        8.47       15.49     25.18 o 
 -10   5   7       87.49       87.93     16.49 o 
  -9   5   7       22.79        8.24     10.87 o 
  -8   5   7      165.41      182.20     21.12 o 
  -7   5   7      311.37      292.17     29.98 o 
  -6   5   7      143.11      166.05     22.81 o 
  -5   5   7      328.98      300.92     44.73 o 
  -4   5   7      328.09      339.83     51.04 o 
  -3   5   7      617.00      665.12     69.56 o 
  -2   5   7      312.44      276.67     47.37 o 
  -1   5   7     1100.76     1227.16     96.10 o 
   0   5   7      707.68      719.03     73.51 o 
   1   5   7      601.86      679.78     70.78 o 
   2   5   7       24.06       30.18     24.26 o 
   3   5   7      281.17      334.33     51.63 o 
   4   5   7       68.53       91.06     28.04 o 
   5   5   7      247.13      304.58     50.42 o 
   6   5   7      163.26      205.07     32.41 o 
   7   5   7      139.50      113.25     40.89 o 
   8   5   7      232.78      281.34     38.70 o 
 -12   6   7        0.52       24.62     28.15 o 
 -11   6   7      324.22      282.07     54.02 o 
 -10   6   7       51.40       38.97     16.56 o 
  -9   6   7        3.07       17.29     17.38 o 
  -8   6   7        2.43       -0.20     12.35 o 
  -7   6   7       32.56       47.76     25.31 o 
  -6   6   7       46.79       77.35     29.09 o 
  -5   6   7      102.37       71.43     26.77 o 
  -4   6   7      138.92      110.74     35.86 o 
  -3   6   7        0.75      -26.74     26.32 o 
  -2   6   7       87.38       78.80     30.69 o 
  -1   6   7        3.64       11.56     19.57 o 
   0   6   7        0.10       14.70     19.71 o 
   1   6   7      596.12      544.06     66.14 o 
   2   6   7        7.97       26.55     25.43 o 
   3   6   7      539.41      582.53     68.60 o 
   4   6   7      155.70      125.54     36.32 o 
   5   6   7      158.38      115.45     35.18 o 
   6   6   7        0.03       12.27     26.05 o 
   7   6   7       96.66       74.06     28.07 o 
 -11   7   7       28.80      -30.35     26.43 o 
 -10   7   7       27.64       17.43     18.05 o 
  -9   7   7      124.31      128.68     26.40 o 
  -8   7   7       54.98       85.33     22.64 o 
  -7   7   7       66.16       25.43     18.36 o 
  -6   7   7      198.73      192.45     42.14 o 
  -5   7   7      198.85      170.91     41.78 o 
  -4   7   7      559.68      534.36     67.15 o 
  -3   7   7      234.93      275.87     49.27 o 
  -2   7   7      573.34      675.03     73.64 o 
  -1   7   7      348.13      356.60     54.39 o 
   0   7   7       31.80       32.49     27.20 o 
   1   7   7      196.84      235.05     45.37 o 
   2   7   7     2207.21     2211.70    136.23 o 
   3   7   7      371.26      304.57     52.20 o 
   4   7   7      823.36      834.42     84.41 o 
   5   7   7      421.44      453.78     52.36 o 
   6   7   7      104.90       95.15     22.43 o 
   7   7   7       71.62      114.74     38.55 o 
 -10   8   7        0.05       -5.18     21.71 o 
  -9   8   7        8.56       -9.89     14.97 o 
  -8   8   7        0.11        9.72     12.07 o 
  -7   8   7        0.19      -29.35     31.51 o 
  -6   8   7        4.24      -31.16     23.36 o 
  -5   8   7      166.39      166.24     39.31 o 
  -4   8   7      190.28      237.91     46.73 o 
  -3   8   7       83.29       65.93     29.62 o 
  -2   8   7        6.85       -5.57     19.19 o 
  -1   8   7        0.02        5.52     17.11 o 
   0   8   7       99.15       97.70     35.06 o 
   1   8   7       63.85       97.81     33.72 o 
   2   8   7       65.15       42.19     31.53 o 
   3   8   7        0.02       33.64     32.23 o 
   4   8   7        0.43      -13.04     25.05 o 
   5   8   7        4.96       -4.70     14.37 o 
   6   8   7        9.26      -11.68     17.84 o 
  -9   9   7       46.21       44.37     18.22 o 
  -8   9   7      176.14      183.56     30.85 o 
  -7   9   7      260.29      292.26     55.25 o 
  -6   9   7      129.21      131.66     37.76 o 
  -5   9   7       17.49       94.57     39.67 o 
  -4   9   7        1.22        0.99     23.31 o 
  -3   9   7        5.84       20.02     23.97 o 
  -2   9   7        6.13       -8.57     22.81 o 
  -1   9   7       15.64       13.54     19.98 o 
   0   9   7      395.33      361.09     59.95 o 
   1   9   7       97.85      105.70     32.76 o 
   2   9   7      541.43      509.23     69.53 o 
   3   9   7      324.67      345.74     43.28 o 
   4   9   7      104.93       78.79     52.69 o 
   5   9   7       41.43        4.32     16.62 o 
  -8  10   7        7.06       33.18     27.61 o 
  -7  10   7       40.20       15.56     29.02 o 
  -6  10   7        0.88        3.85     20.88 o 
  -5  10   7       17.02        8.16     24.69 o 
  -4  10   7       19.31       37.42     29.37 o 
  -3  10   7      146.75      110.18     38.23 o 
  -2  10   7        2.23      -12.44     26.92 o 
  -1  10   7        0.28       31.77     24.73 o 
   0  10   7        0.29       20.25     23.14 o 
   1  10   7        3.67       10.55     24.95 o 
   2  10   7       11.05      -13.99     14.80 o 
   3  10   7       14.53       18.26     15.31 o 
  -5  11   7      177.14      204.73     51.39 o 
  -4  11   7      255.20      250.55     55.77 o 
  -3  11   7      297.02      263.62     55.39 o 
  -2  11   7       55.16      -11.76     23.72 o 
  -1  11   7       47.91      109.01     39.21 o 
   0  11   7       31.26       53.56     28.36 o 
   1  11   7       61.38       76.22     22.53 o 
 -13   0   8       16.89        1.95     22.58 o 
 -12   0   8        0.27      -18.51     28.19 o 
 -11   0   8       27.47       34.01     22.28 o 
 -10   0   8       30.96        3.74     21.63 o 
  -9   0   8      609.26      644.58     47.30 o 
  -8   0   8        7.23      -15.41     16.13 o 
  -7   0   8      460.88      480.64     54.86 o 
  -6   0   8      353.85      415.12     51.99 o 
  -5   0   8      242.55      252.57     41.29 o 
  -4   0   8      346.16      309.61     44.76 o 
  -3   0   8      924.89      949.12     79.40 o 
  -2   0   8     1726.75     1818.75    110.22 o 
  -1   0   8      479.31      403.12     53.23 o 
   0   0   8     1324.90     1271.76     94.24 o 
   1   0   8      132.77      143.49     34.94 o 
   2   0   8       17.06       30.49     24.48 o 
   3   0   8      178.70      109.73     31.52 o 
   4   0   8      580.36      535.83     66.00 o 
   5   0   8       58.81       35.34     22.02 o 
   6   0   8      550.54      574.81     68.27 o 
   7   0   8      236.99      279.10     49.30 o 
   8   0   8      131.29      161.58     43.68 o 
 -13   1   8       24.36      -29.39     25.88 o 
 -12   1   8       12.93       21.78     16.93 o 
 -11   1   8       29.67       60.13     21.88 o 
 -10   1   8       19.26       -2.49     31.33 o 
  -9   1   8       41.86       76.37     13.35 o 
  -8   1   8        1.80        0.38     10.17 o 
  -7   1   8       32.83       37.42     14.11 o 
  -6   1   8      138.50      167.08     24.37 o 
  -5   1   8       68.68       79.81     20.11 o 
  -4   1   8       50.33       68.54     19.77 o 
  -3   1   8      114.33      110.92     22.23 o 
  -2   1   8        0.61       10.33     12.76 o 
  -1   1   8      155.64      132.79     34.85 o 
   0   1   8      699.82      720.52     51.21 o 
   1   1   8      229.97      236.59     30.65 o 
   2   1   8      981.69     1002.85     61.43 o 
   3   1   8      348.64      350.94     36.47 o 
   4   1   8      597.91      528.57     44.81 o 
   5   1   8       58.03       53.80     17.21 o 
   6   1   8       36.24       34.78     17.34 o 
   7   1   8        1.66      -23.64     15.76 o 
   8   1   8        5.19       48.27     21.40 o 
 -13   2   8       30.07       85.60     27.99 o 
 -12   2   8       54.95       25.26     15.90 o 
 -11   2   8       69.41       81.42     21.53 o 
 -10   2   8       28.47       16.45     12.71 o 
  -9   2   8        5.05       13.06      8.75 o 
  -8   2   8      128.20      178.69     21.32 o 
  -7   2   8       88.29      100.77     19.63 o 
  -6   2   8      152.23      159.43     25.60 o 
  -5   2   8       70.58       86.31     18.28 o 
  -4   2   8       33.58       23.26     13.94 o 
  -3   2   8      798.65      733.68     50.99 o 
  -2   2   8      446.57      387.64     37.62 o 
  -1   2   8      908.39      887.18     55.88 o 
   0   2   8     1613.40     1567.56    113.64 o 
   1   2   8       25.06       20.39     13.03 o 
   2   2   8      364.02      357.84     36.75 o 
   3   2   8      699.61      688.80     69.63 o 
   4   2   8      280.32      301.00     35.37 o 
   5   2   8      628.99      597.64     49.42 o 
   6   2   8      435.71      464.44     44.78 o 
   7   2   8      370.92      412.85     47.50 o 
   8   2   8      369.63      379.70     44.69 o 
 -13   3   8       97.85       82.89     24.46 o 
 -12   3   8        8.04       21.82     58.97 o 
 -11   3   8        4.29       25.68     28.61 o 
 -10   3   8        0.63      -28.49     22.88 o 
  -9   3   8        0.01       -5.01      8.04 o 
  -8   3   8       30.37       17.99     13.17 o 
  -7   3   8       14.95       20.38      9.80 o 
  -6   3   8      106.20      109.11     21.00 o 
  -5   3   8       52.75       36.10     15.60 o 
  -4   3   8       11.89      -11.07     14.85 o 
  -3   3   8       42.01       27.57     15.69 o 
  -2   3   8       68.87       38.30     15.04 o 
  -1   3   8      106.55       88.50     20.14 o 
   0   3   8      187.03      180.41     46.53 o 
   1   3   8      248.55      213.46     30.15 o 
   2   3   8        5.20       13.45     18.31 o 
   3   3   8      170.53      109.40     21.87 o 
   4   3   8      121.18       76.99     29.87 o 
   5   3   8        0.61        8.48     12.60 o 
   6   3   8        0.32       -6.56     12.62 o 
   7   3   8        5.30        4.49     15.93 o 
   8   3   8       73.37       78.95     36.72 o 
 -12   4   8      187.75      217.30     66.83 o 
 -11   4   8        0.80       -9.97     32.33 o 
 -10   4   8       65.54       68.87     15.90 o 
  -9   4   8       31.98       25.57     12.18 o 
  -8   4   8      131.29      144.85     27.10 o 
  -7   4   8      104.49      106.75     27.39 o 
  -6   4   8       45.04       52.60     17.17 o 
  -5   4   8      200.72      164.84     26.22 o 
  -4   4   8        2.67      -21.77     24.39 o 
  -3   4   8      157.63      188.78     42.31 o 
  -2   4   8      421.57      443.76     58.99 o 
  -1   4   8     1004.38     1111.25     93.14 o 
   0   4   8        9.23       63.35     32.28 o 
   1   4   8      320.02      265.85     46.24 o 
   2   4   8      672.74      577.28     69.15 o 
   3   4   8      596.50      515.66     65.38 o 
   4   4   8      405.80      371.82     40.04 o 
   5   4   8      445.27      422.93     42.94 o 
   6   4   8       74.81      103.29     25.62 o 
   7   4   8       54.05       44.32     35.09 o 
 -12   5   8       19.59       -3.91     12.95 o 
 -11   5   8       45.35       63.60     21.26 o 
 -10   5   8       15.12        7.22      9.32 o 
  -9   5   8       18.10       26.30     11.49 o 
  -8   5   8       17.94       30.72     11.24 o 
  -7   5   8      125.02      122.11     18.10 o 
  -6   5   8        4.95      -19.28     14.06 o 
  -5   5   8       65.54       49.73     23.10 o 
  -4   5   8       34.67       -0.40     25.98 o 
  -3   5   8      245.25      229.34     46.32 o 
  -2   5   8       34.90       23.30     24.82 o 
  -1   5   8       59.18       32.40     20.29 o 
   0   5   8      863.78      901.61     85.59 o 
   1   5   8      111.55      136.49     34.10 o 
   2   5   8       73.16       61.40     28.34 o 
   3   5   8       51.61       78.07     31.51 o 
   4   5   8       52.82       80.04     30.05 o 
   5   5   8        3.93       46.67     28.21 o 
   6   5   8        0.01       14.27     32.10 o 
   7   5   8        0.16       46.24     61.31 o 
 -11   6   8        1.66        4.51     18.09 o 
 -10   6   8       23.84       24.41     17.05 o 
  -9   6   8       80.21      120.49     26.07 o 
  -8   6   8      181.18      161.33     42.19 o 
  -7   6   8      585.63      575.93     69.13 o 
  -6   6   8      324.91      401.05     59.25 o 
  -5   6   8      240.09      288.01     51.57 o 
  -4   6   8      295.31      371.62     56.24 o 
  -3   6   8      100.15      114.14     35.05 o 
  -2   6   8       68.70       36.46     29.03 o 
  -1   6   8      460.33      514.43     67.16 o 
   0   6   8      522.43      588.05     71.10 o 
   1   6   8      467.67      460.34     63.71 o 
   2   6   8      519.08      507.14     66.92 o 
   3   6   8      132.49      146.80     39.82 o 
   4   6   8      176.50      196.61     44.02 o 
   5   6   8      139.77      140.21     36.56 o 
   6   6   8       98.58      119.48     44.62 o 
 -11   7   8        0.13       31.89     27.02 o 
 -10   7   8        0.01       -8.74     15.50 o 
  -9   7   8        1.22       10.14     17.29 o 
  -8   7   8        5.88        7.66     20.20 o 
  -7   7   8       52.00       24.19     26.29 o 
  -6   7   8       82.44       83.70     32.42 o 
  -5   7   8      153.08      205.64     44.63 o 
  -4   7   8        0.81        8.15     23.00 o 
  -3   7   8       17.82       29.54     28.70 o 
  -2   7   8        0.86       53.58     30.54 o 
  -1   7   8       35.63       38.64     28.63 o 
   0   7   8      134.43      123.68     39.36 o 
   1   7   8        3.07       11.60     22.27 o 
   2   7   8       28.07        8.79     20.87 o 
   3   7   8        7.73       -5.89     26.01 o 
   4   7   8       14.06       12.39     24.59 o 
   5   7   8        6.67        8.03     32.82 o 
  -9   8   8      112.74      156.51     29.05 o 
  -8   8   8       17.42       54.63     30.15 o 
  -7   8   8        8.57       -7.44     21.68 o 
  -6   8   8       23.13        6.11     19.49 o 
  -5   8   8        3.12      -19.53     18.63 o 
  -4   8   8      282.47      308.18     53.92 o 
  -3   8   8       49.98       35.27     29.20 o 
  -2   8   8       66.09       52.26     26.70 o 
  -1   8   8       43.51       65.61     32.15 o 
   0   8   8      222.89      177.49     44.46 o 
   1   8   8      380.22      375.58     60.57 o 
   2   8   8      290.85      254.10     53.05 o 
   3   8   8       68.98      110.81     38.02 o 
   4   8   8      159.26      154.25     43.66 o 
  -8   9   8        0.45       -5.93     17.05 o 
  -7   9   8       10.63        7.81     23.55 o 
  -6   9   8        8.72       -9.54     21.93 o 
  -5   9   8       22.37       46.13     27.37 o 
  -4   9   8      172.15      148.87     38.69 o 
  -3   9   8       98.35      106.40     37.44 o 
  -2   9   8       79.25       84.53     33.51 o 
  -1   9   8      165.33      153.26     43.30 o 
   0   9   8       28.87       29.58     24.87 o 
   1   9   8       38.05       10.84     22.86 o 
   2   9   8        0.44       16.97     20.54 o 
   3   9   8        0.68        2.27     21.82 o 
  -6  10   8       18.19       19.42     28.86 o 
  -5  10   8       79.07       94.81     38.59 o 
  -4  10   8       88.30      111.28     40.90 o 
  -3  10   8       69.92      143.01     45.91 o 
  -2  10   8      128.05      121.67     39.81 o 
  -1  10   8       56.46        9.78     25.06 o 
   0  10   8       30.59       86.54     34.19 o 
   1  10   8      209.07      190.45     48.11 o 
 -12   1   9        0.17      -21.03     15.77 o 
 -11   1   9       18.63       36.71     17.33 o 
 -10   1   9        1.98       -2.90     14.86 o 
  -9   1   9       68.58       90.18     14.98 o 
  -8   1   9      192.52      204.26     28.43 o 
  -7   1   9      177.58      178.22     27.94 o 
  -6   1   9      252.35      292.84     33.54 o 
  -5   1   9      257.50      212.55     30.13 o 
  -4   1   9       59.40       51.63     17.26 o 
  -3   1   9      113.93      101.78     21.78 o 
  -2   1   9      230.67      186.04     28.87 o 
  -1   1   9      189.53      188.35     29.75 o 
   0   1   9      136.91      134.43     24.23 o 
   1   1   9      497.49      577.55     49.52 o 
   2   1   9      446.78      466.53     45.26 o 
   3   1   9     1003.12     1074.15     67.68 o 
   4   1   9      325.06      352.90     39.87 o 
   5   1   9       73.74       20.25     16.13 o 
   6   1   9      151.36      143.21     41.21 o 
 -12   2   9        0.02       -3.72     13.86 o 
 -11   2   9        3.09        6.56     20.14 o 
 -10   2   9       10.05        1.62     12.45 o 
  -9   2   9       13.94       10.45      9.75 o 
  -8   2   9        5.59       12.15     10.03 o 
  -7   2   9       50.89       69.90     20.29 o 
  -6   2   9        5.20        3.22     20.43 o 
  -5   2   9       78.00       68.52     38.31 o 
  -4   2   9       17.14       42.75     18.80 o 
  -3   2   9       49.08       29.08     17.86 o 
  -2   2   9      469.10      423.54     60.57 o 
  -1   2   9      214.82      188.03     28.99 o 
   0   2   9       23.49       29.41     15.33 o 
   1   2   9        0.33        2.91     16.01 o 
   2   2   9      249.33      238.03     33.94 o 
   3   2   9       20.84        2.61     19.15 o 
   4   2   9       25.58        7.70     14.46 o 
   5   2   9        1.68        5.78     15.21 o 
   6   2   9       41.84       73.59     28.13 o 
 -12   3   9        0.22      -34.29     22.86 o 
 -11   3   9        1.22        5.35     28.77 o 
 -10   3   9       62.13       44.44     17.04 o 
  -9   3   9       50.05       49.35     17.55 o 
  -8   3   9      221.75      214.41     24.45 o 
  -7   3   9      116.35      176.00     28.02 o 
  -6   3   9       48.32       47.85     18.33 o 
  -5   3   9       53.72       64.81     33.31 o 
  -4   3   9      208.20      181.61     67.83 o 
  -3   3   9      344.60      291.62     35.50 o 
  -2   3   9      952.47      990.99     64.30 o 
  -1   3   9        2.15       11.36     16.70 o 
   0   3   9      602.91      562.52     50.18 o 
   1   3   9      269.41      254.36     35.74 o 
   2   3   9       75.33       42.72     26.20 o 
   3   3   9      298.49      305.85     38.78 o 
   4   3   9      112.53      104.90     25.37 o 
   5   3   9      261.29      304.58     38.76 o 
   6   3   9      145.44      169.57     30.22 o 
 -12   4   9       15.45       54.28     35.14 o 
 -11   4   9        3.04      -23.15     15.43 o 
 -10   4   9       19.77       -8.29     11.57 o 
  -9   4   9        4.15       -2.02      9.31 o 
  -8   4   9       17.33       10.69     11.93 o 
  -7   4   9        4.25      -12.24     16.40 o 
  -6   4   9        0.24        4.76     23.60 o 
  -5   4   9      177.04      194.89     42.71 o 
  -4   4   9        4.90       -8.45     15.61 o 
  -3   4   9       27.21       53.92     17.74 o 
  -2   4   9       15.87       33.26     17.10 o 
  -1   4   9      193.63      182.10     28.77 o 
   0   4   9        2.35       -2.89     13.42 o 
   1   4   9        6.52       25.57     15.05 o 
   2   4   9      110.36       92.42     22.36 o 
   3   4   9        0.66       -9.20     14.23 o 
   4   4   9        8.06        9.78     14.94 o 
   5   4   9        7.72       17.69     15.98 o 
   6   4   9       61.32      104.92     26.40 o 
 -11   5   9       44.90       44.00     27.55 o 
 -10   5   9       51.56       42.64     19.02 o 
  -9   5   9      103.21      117.06     46.00 o 
  -8   5   9       69.55       75.91     16.12 o 
  -7   5   9      171.46      154.16     27.34 o 
  -6   5   9       19.13       28.06     15.77 o 
  -5   5   9       24.52       43.67     23.71 o 
  -4   5   9      262.92      288.29     47.50 o 
  -3   5   9      115.52      116.67     36.80 o 
  -2   5   9      162.44      167.37     42.40 o 
  -1   5   9      367.81      341.51     59.55 o 
   0   5   9      435.82      602.76     75.32 o 
   1   5   9      367.23      360.53     59.02 o 
   2   5   9      499.96      610.80     74.82 o 
   3   5   9       71.28       37.79     17.53 o 
   4   5   9       34.56       71.62     23.39 o 
   5   5   9       26.74       13.77     28.39 o 
 -10   6   9        9.42        2.99     12.32 o 
  -9   6   9       33.45       38.66     18.42 o 
  -8   6   9        6.56       -1.42     16.44 o 
  -7   6   9        7.46       -8.74     24.53 o 
  -6   6   9       76.64       83.60     30.61 o 
  -5   6   9       36.73       80.55     38.27 o 
  -4   6   9        0.47       19.33     19.81 o 
  -3   6   9        6.41      -21.82     30.81 o 
  -2   6   9        8.53       -5.22     24.43 o 
  -1   6   9      161.92      181.68     43.67 o 
   0   6   9      191.93      219.24     48.91 o 
   1   6   9      299.97      226.53     46.67 o 
   2   6   9       22.56        4.33     23.26 o 
   3   6   9        0.07        4.54     22.22 o 
   4   6   9       23.71       -5.74     22.73 o 
  -9   7   9        9.57       31.02     17.47 o 
  -8   7   9        0.67      -24.91     26.59 o 
  -7   7   9        0.83        1.73     18.09 o 
  -6   7   9       17.59        1.87     19.60 o 
  -5   7   9       98.20      113.85     35.30 o 
  -4   7   9       44.76       61.38     27.14 o 
  -3   7   9       55.83       85.28     35.87 o 
  -2   7   9      277.73      321.95     56.25 o 
  -1   7   9      327.16      352.34     59.16 o 
   0   7   9       41.37       31.45     27.55 o 
   1   7   9      179.66      190.16     45.04 o 
   2   7   9      103.28      163.84     42.52 o 
   3   7   9      149.36      157.76     44.36 o 
  -8   8   9       17.00      -23.98     32.16 o 
  -7   8   9      100.73      144.19     41.37 o 
  -6   8   9       35.96       39.69     30.66 o 
  -5   8   9       27.44       50.74     27.04 o 
  -4   8   9        0.15      -49.49     34.59 o 
  -3   8   9      179.82      230.46     53.11 o 
  -2   8   9       14.11       10.86     29.71 o 
  -1   8   9       27.04       78.00     38.64 o 
   0   8   9       13.13      -31.38     31.65 o 
   1   8   9       85.19       59.35     31.13 o 
   2   8   9        1.49        6.33     22.80 o 
  -6   9   9       97.92       86.49     29.70 o 
  -5   9   9       45.13       92.36     37.52 o 
  -4   9   9       60.56      198.28     52.93 o 
  -3   9   9       54.15       75.73     35.34 o 
  -2   9   9        8.79       55.36     29.39 o 
  -1   9   9      344.58      315.50     60.69 o 
   0   9   9      140.50       83.84     35.53 o 
 -11   0  10        0.27       20.07     27.49 o 
 -10   0  10       67.67       44.07     25.67 o 
  -9   0  10      253.22      253.71     34.01 o 
  -8   0  10      178.33      228.14     45.43 o 
  -7   0  10      184.64      161.26     40.08 o 
  -6   0  10      149.67      225.48     46.60 o 
  -5   0  10       78.41      117.13     37.04 o 
  -4   0  10        6.72       24.75     20.81 o 
  -3   0  10     1850.04     1851.60    129.04 o 
  -2   0  10       82.15       76.40     29.11 o 
  -1   0  10      783.22      813.93     85.70 o 
   0   0  10      699.28      566.51     73.03 o 
   1   0  10     1016.49      982.39     95.16 o 
   2   0  10      257.53      307.21     56.34 o 
   3   0  10       84.03      136.11     40.45 o 
   4   0  10      161.54      117.30     39.30 o 
   5   0  10       43.74       68.15     34.57 o 
 -11   1  10        2.25        5.15     16.00 o 
 -10   1  10        0.04        1.82     15.68 o 
  -9   1  10        0.20        0.55     11.05 o 
  -8   1  10        3.60      -11.51     28.42 o 
  -7   1  10       16.56       20.04     15.75 o 
  -6   1  10       31.48       38.75     20.60 o 
  -5   1  10       81.11      120.58     31.95 o 
  -4   1  10        4.22      -24.05     16.51 o 
  -3   1  10       51.71       34.23     16.09 o 
  -2   1  10        8.87      -14.44     27.21 o 
  -1   1  10      301.79      270.24     36.43 o 
   0   1  10      664.25      664.82     54.88 o 
   1   1  10       33.12       37.52     23.66 o 
   2   1  10       32.68       56.50     21.56 o 
   3   1  10       17.91       24.07     15.54 o 
   4   1  10        0.04        8.19     15.70 o 
   5   1  10        0.52      -18.15     16.95 o 
 -11   2  10        1.64       15.15     27.26 o 
 -10   2  10        0.59       -4.82     26.27 o 
  -9   2  10        2.73       11.73     21.72 o 
  -8   2  10       24.39       43.39     15.05 o 
  -7   2  10       22.49       23.50     25.14 o 
  -6   2  10      188.62      191.46     35.40 o 
  -5   2  10      151.93      172.65     30.16 o 
  -4   2  10      247.93      252.39     36.35 o 
  -3   2  10        2.62       15.34     22.08 o 
  -2   2  10       65.80       79.93     23.95 o 
  -1   2  10       13.80        9.73     16.45 o 
   0   2  10       45.06       36.30     19.34 o 
   1   2  10      249.61      238.59     36.06 o 
   2   2  10      565.96      582.26     54.36 o 
   3   2  10      291.45      279.33     37.97 o 
   4   2  10       86.18       92.76     38.83 o 
   5   2  10       59.54       25.69     22.77 o 
 -11   3  10        0.48        9.49     31.23 o 
 -10   3  10        7.64       -8.24     12.47 o 
  -9   3  10        0.79       -3.48     11.06 o 
  -8   3  10       17.11       20.40     16.89 o 
  -7   3  10        3.72       -2.16     13.22 o 
  -6   3  10       33.08        1.72     14.75 o 
  -5   3  10        3.15       35.03     44.73 o 
  -4   3  10       15.25       23.13     17.47 o 
  -3   3  10      212.42      183.63     32.72 o 
  -2   3  10        0.21      -17.34     19.51 o 
  -1   3  10        1.05      -11.95     17.10 o 
   0   3  10        8.71      -10.94     17.38 o 
   1   3  10      156.75      108.52     24.75 o 
   2   3  10       11.41       14.70     18.39 o 
   3   3  10       18.68       23.53     15.10 o 
   4   3  10       33.62       30.26     23.33 o 
 -10   4  10       65.38       40.83     14.82 o 
  -9   4  10       59.63       67.60     16.49 o 
  -8   4  10      110.02      111.29     19.55 o 
  -7   4  10       12.71       35.79     18.13 o 
  -6   4  10      164.52      109.35     30.91 o 
  -5   4  10      101.65      123.65     27.57 o 
  -4   4  10      102.58       93.57     22.59 o 
  -3   4  10        3.76       26.85     46.30 o 
  -2   4  10      246.02      232.96     35.34 o 
  -1   4  10      119.13      116.48     31.65 o 
   0   4  10      453.72      445.58     48.18 o 
   1   4  10      197.34      238.01     42.00 o 
   2   4  10      173.83      143.37     31.54 o 
   3   4  10      125.21       75.69     44.56 o 
   4   4  10       41.31       14.40     13.98 o 
 -10   5  10       79.94       78.84     23.96 o 
  -9   5  10       72.87       75.01     29.94 o 
  -8   5  10       13.93        6.49     19.54 o 
  -7   5  10       44.83       38.91     16.67 o 
  -6   5  10       13.87       11.41     14.15 o 
  -5   5  10        7.69       -9.89     38.08 o 
  -4   5  10       18.52       10.18     25.38 o 
  -3   5  10        7.00      -11.29     20.26 o 
  -2   5  10       59.27       36.83     16.02 o 
  -1   5  10       39.89       57.55     29.37 o 
   0   5  10        0.34       26.20     16.51 o 
   1   5  10        5.04       25.71     20.93 o 
   2   5  10       46.39       17.78     18.04 o 
   3   5  10        8.28        4.55     16.50 o 
  -9   6  10        5.59       -6.56     21.66 o 
  -8   6  10        1.05      -24.69     16.46 o 
  -7   6  10       34.66       29.61     16.20 o 
  -6   6  10        3.72       -7.27     32.24 o 
  -5   6  10       18.98       49.71     20.21 o 
  -4   6  10      205.58      287.37     55.65 o 
  -3   6  10      150.23      140.98     44.48 o 
  -2   6  10      149.09      107.22     39.07 o 
  -1   6  10      317.63      348.22     61.69 o 
   0   6  10       56.61       45.73     24.29 o 
   1   6  10      143.51      105.60     36.53 o 
   2   6  10      177.97      251.01     38.39 o 
  -7   7  10        2.27       -4.77     16.76 o 
  -6   7  10        0.27       -4.32     22.54 o 
  -5   7  10        1.88        8.87     26.49 o 
  -4   7  10        1.08      -28.17     27.62 o 
  -3   7  10       30.47       33.17     27.92 o 
  -2   7  10       40.08       24.67     27.72 o 
  -1   7  10       51.00       18.98     21.19 o 
   0   7  10       11.69       -7.29     21.66 o 
   1   7  10        7.60      -17.48     23.44 o 
  -5   8  10       72.10      119.32     41.49 o 
  -4   8  10       72.96       74.79     36.19 o 
  -3   8  10      239.43      326.91     61.59 o 
  -2   8  10      155.50      135.70     40.93 o 
 -10   1  11        1.14        0.27     25.36 o 
  -9   1  11       30.06       35.74     16.40 o 
  -8   1  11       25.01       48.89     18.83 o 
  -7   1  11       45.92       82.34     30.21 o 
  -6   1  11       71.38      108.80     26.46 o 
  -5   1  11      292.53      304.62     39.73 o 
  -4   1  11        6.55       21.01     17.87 o 
  -3   1  11       11.69      -21.96     30.85 o 
  -2   1  11       19.00        4.97     18.65 o 
  -1   1  11      148.28      180.41     33.64 o 
   0   1  11      364.54      362.13     44.54 o 
   1   1  11      228.39      185.25     32.62 o 
   2   1  11      190.23      277.91     40.41 o 
   3   1  11       56.90       21.64     21.23 o 
 -10   2  11        1.07       22.54     26.62 o 
  -9   2  11        2.44        6.26     12.97 o 
  -8   2  11        6.69       13.09     15.60 o 
  -7   2  11        2.23        0.72     15.02 o 
  -6   2  11        4.95       -6.06     29.54 o 
  -5   2  11      156.80      195.06     33.33 o 
  -4   2  11      120.10      169.46     46.66 o 
  -3   2  11       76.98       75.20     24.07 o 
  -2   2  11       40.82       42.70     28.56 o 
  -1   2  11        9.10      -12.40     15.86 o 
   0   2  11        5.14      -20.09     19.03 o 
   1   2  11        9.22        4.87     24.98 o 
   2   2  11        1.10       26.82     17.54 o 
  -9   3  11        7.04        3.88     18.94 o 
  -8   3  11       62.41       76.24     24.88 o 
  -7   3  11      110.77      120.35     28.06 o 
  -6   3  11      158.71      149.91     29.87 o 
  -5   3  11        9.42       37.75     22.59 o 
  -4   3  11        2.38        6.83     23.80 o 
  -3   3  11       28.52       29.47     23.95 o 
  -2   3  11       52.79       70.09     24.63 o 
  -1   3  11        4.76       39.33     20.94 o 
   0   3  11      208.21      194.28     32.61 o 
   1   3  11      155.94      179.06     34.05 o 
   2   3  11      169.20      206.54     36.71 o 
  -9   4  11        2.89      -18.72     12.48 o 
  -8   4  11       25.73        9.44     13.24 o 
  -7   4  11        4.88       -7.81     19.90 o 
  -6   4  11       18.70       98.86     27.27 o 
  -5   4  11       44.70       26.06     40.29 o 
  -4   4  11       36.99       53.60     21.59 o 
  -3   4  11        0.54      -14.35     19.73 o 
  -2   4  11        2.42       -0.49     18.39 o 
  -1   4  11       41.92       67.37     22.34 o 
   0   4  11        0.15        8.17     18.48 o 
   1   4  11        1.40      -16.81     18.31 o 
  -8   5  11        1.52       13.01     46.92 o 
  -7   5  11       21.38       24.52     29.52 o 
  -6   5  11        6.15        2.94     39.40 o 
  -5   5  11      118.64      129.37     26.84 o 
  -4   5  11      205.46      197.09     61.55 o 
  -3   5  11      237.46      309.15     43.76 o 
  -2   5  11      403.96      421.91     58.49 o 
  -1   5  11      224.95      227.34     43.83 o 
   0   5  11       54.66       47.82     20.32 o 
  -6   6  11        0.07       10.23     33.18 o 
  -5   6  11       11.99       -7.36     24.63 o 
  -4   6  11        0.44      -13.42     18.10 o 
  -3   6  11        7.79       17.96     18.77 o 
  -2   6  11       30.33       27.71     20.19 o 
  -1   6  11        0.52        6.45     15.08 o 
  -7   0  12       34.61       48.66     31.40 o 
  -6   0  12      430.55      546.17     78.93 o 
  -5   0  12       13.25        1.02     28.78 o 
  -4   0  12      380.24      434.92     72.18 o 
  -3   0  12      532.98      588.09     81.08 o 
  -2   0  12      198.12      205.18     53.86 o 
  -1   0  12      188.42      225.18     52.29 o 
   0   0  12       45.18       36.14     28.88 o 
  -7   1  12       31.60       51.05     41.59 o 
  -6   1  12       98.62       76.10     24.42 o 
  -5   1  12       24.71        7.76     21.51 o 
  -4   1  12        2.08       14.90     18.60 o 
  -3   1  12        3.03        0.65     15.46 o 
  -2   1  12        2.39      -34.36     22.90 o 
  -1   1  12        1.18        2.92     15.89 o 
  -7   2  12        6.93       21.87     27.40 o 
  -6   2  12        0.38       28.47     22.94 o 
  -5   2  12        3.42      -16.62     25.46 o 
  -4   2  12        3.44       32.66     20.55 o 
  -3   2  12        2.71       10.24     19.51 o 
  -2   2  12      104.40       98.54     26.26 o 
  -1   2  12       77.95      128.08     31.08 o 
  -6   3  12        9.24       16.86     31.32 o 
  -5   3  12        3.27       -8.71     17.11 o 
  -4   3  12        0.27       -3.85     19.33 o 
  -3   3  12       36.83       22.63     17.55 o 
  -2   3  12       13.96        9.57     49.35 o 
                                                 
